# Supplementary material for: (7-Isopropyl-1,4a-dimethyl-1,2,3,4,4a,-9,10,10a-octa­hydro­phenanthren-1-yl)­methanaminium 4-toluene­sulfonate
Source: Acta Crystallogr Sect E Struct Rep Online. 2008 Apr 18;64(Pt 5):o872. doi: 10.1107/S1600536808010210 (PMC2961293; doi:10.1107/S1600536808010210)
Supplement: Supplementary file 1 [file e-64-0o872-sup1.cif]

##############################################################################
###                                                                        ###
###        Electronic paper (Acta Crystallographica Section E)             ###
###                                                                        ###
##############################################################################
#                                                                            #
# This CIF contains the data in a paper accepted for publication in Acta     #
# Crystallographica Section E. It conforms to the requirements of Notes      #
# for Authors for Section E, and has been peer reviewed under the auspices   #
# of the IUCr Commission on Journals.                                        #
#                                                                            #
# Full details of the Crystallographic Information File format               #
# are given in the paper "The Crystallographic Information File (CIF):       #
# a New Standard Archive File for Crystallography" by S. R. Hall, F. H.      #
# Allen and I. D. Brown [Acta Cryst. (1991), A47, 655-685].                  #
#                                                                            #
# The current version of the core CIF dictionary is obtainable from          #
# ftp://ftp.iucr.org/pub/cif_core.dic. The current version number is 2.4.    #
#                                                                            #
# Software is freely available for graphical display of the structure(s) in  #
# this CIF.  For information consult the CIF home page http://www.iucr.org/  #
# cif/home.html                                                              #
#                                                                            #
# This file may be used for bona fide research purposes within the           #
# scientific community so long as proper attribution is given to the journal # 
# article from which it was obtained.                                        #
#                                                                            #
##############################################################################
                                             
data_I
_audit_creation_method     SHELXL-97
_chemical_name_systematic
;
(7-Isopropyl-1,4a-dimethyl-1,2,3,4,4a,9,10,10a-octahydrophenanthren-1-
yl)methanaminium 4-toluenesulfonate
;
_chemical_name_common     ?
_chemical_formula_moiety     "C20 H32 N +, C7 H7 O3 S -"
_chemical_formula_sum     'C27 H39 N O3 S'
_chemical_formula_iupac     'C20 H32 N +, C7 H7 O3 S -'
_chemical_formula_weight     457.65
_chemical_melting_point     ?
_symmetry_cell_setting     orthorhombic
_symmetry_space_group_name_H-M     'P 21 21 21'
_symmetry_space_group_name_Hall     'P 2ac 2ab'
loop_
    _symmetry_equiv_pos_as_xyz
    'x, y, z'
    '-x+1/2, -y, z+1/2'
    '-x, y+1/2, -z+1/2'
    'x+1/2, -y+1/2, -z'
_cell_length_a     5.9954(2)
_cell_length_b     11.7039(5)
_cell_length_c     37.0381(13)
_cell_angle_alpha     90.00
_cell_angle_beta     90.00
_cell_angle_gamma     90.00
_cell_volume     2598.95(17)
_cell_formula_units_Z     4
_cell_measurement_reflns_used     5550
_cell_measurement_theta_min     2.40
_cell_measurement_theta_max     21.44
_cell_measurement_temperature     296(2)
_exptl_crystal_description     box
_exptl_crystal_colour     colourless
_exptl_crystal_size_max     0.40
_exptl_crystal_size_mid     0.30
_exptl_crystal_size_min     0.30
_exptl_crystal_density_diffrn     1.170
_exptl_crystal_density_meas     ?
_exptl_crystal_density_method     'not measured'
_exptl_crystal_F_000     992
_exptl_absorpt_coefficient_mu     0.151
_exptl_absorpt_correction_type     multi-scan
_exptl_absorpt_process_details     '(SADABS; Bruker, 2000)'
_exptl_absorpt_correction_T_min     0.9419
_exptl_absorpt_correction_T_max     0.9560
_exptl_special_details
;
;
_diffrn_ambient_temperature     296(2)
_diffrn_radiation_type     MoK\a
_diffrn_radiation_wavelength     0.71073
_diffrn_radiation_source     'fine-focus sealed tube'
_diffrn_radiation_monochromator     graphite
_diffrn_measurement_device_type     'Bruker SMART CCD area-detector'
_diffrn_measurement_method     '\f and \w'
_diffrn_detector_area_resol_mean     ?
_diffrn_reflns_number     22386
_diffrn_reflns_av_R_equivalents     0.0290
_diffrn_reflns_av_sigmaI/netI     0.0286
_diffrn_reflns_theta_min     1.10
_diffrn_reflns_theta_max     27.47
_diffrn_reflns_theta_full     27.47
_diffrn_measured_fraction_theta_max     0.999
_diffrn_measured_fraction_theta_full     0.999
_diffrn_reflns_limit_h_min     -7
_diffrn_reflns_limit_h_max     7
_diffrn_reflns_limit_k_min     -15
_diffrn_reflns_limit_k_max     10
_diffrn_reflns_limit_l_min     -45
_diffrn_reflns_limit_l_max     48
_diffrn_standards_number     ?
_diffrn_standards_interval_count     ?
_diffrn_standards_interval_time     ?
_diffrn_standards_decay_%     ?
_refine_special_details
;
Refinement of <i>F</i>^2^ against ALL reflections. The weighted <i>R</i>-factor
<i>wR</i> and goodness of fit <i>S</i> are based on <i>F</i>^2^, conventional
<i>R</i>-factors <i>R</i> are based on <i>F</i>, with <i>F</i> set to zero for
negative <i>F</i>^2^. The threshold expression of <i>F</i>^2^ >
\s(<i>F</i>^2^) is used only for calculating <i>R</i>-factors(gt) <i>etc</i>.
and is not relevant to the choice of reflections for refinement.
<i>R</i>-factors based on <i>F</i>^2^ are statistically about twice as large
as those based on <i>F</i>, and <i>R</i>- factors based on ALL data will be
even larger.
;
_reflns_number_total     5925
_reflns_number_gt     4346
_reflns_threshold_expression     I>2\s(I)
_refine_ls_structure_factor_coef     Fsqd
_refine_ls_matrix_type     full
_refine_ls_R_factor_all     0.0691
_refine_ls_R_factor_gt     0.0453
_refine_ls_wR_factor_gt     0.1218
_refine_ls_wR_factor_ref     0.1391
_refine_ls_goodness_of_fit_ref     1.050
_refine_ls_restrained_S_all     1.041
_refine_ls_number_reflns     5925
_refine_ls_number_parameters     360
_refine_ls_number_restraints     204
_refine_ls_hydrogen_treatment     constr
_refine_ls_weighting_scheme     calc
_refine_ls_weighting_details
                 'calc w=1/[\s^2^(Fo^2^)+(0.0817P)^2^] where P=(Fo^2^+2Fc^2^)/3'
_atom_sites_solution_hydrogens     geom
_atom_sites_solution_primary     direct
_atom_sites_solution_secondary     difmap
_refine_ls_shift/su_max     0.001
_refine_ls_shift/su_mean     0.000
_refine_diff_density_max     0.218
_refine_diff_density_min     -0.355
_refine_ls_extinction_method     none
_refine_ls_extinction_coef     ?
_refine_ls_abs_structure_details     'Flack (1983), 2489 Friedel pairs'
_refine_ls_abs_structure_Flack     0.03(8)
loop_
    _atom_type_symbol
    _atom_type_description
    _atom_type_scat_dispersion_real
    _atom_type_scat_dispersion_imag
    _atom_type_scat_source
    'C' 'C' 0.0033 0.0016
                         'International Tables Vol C Tables 4.2.6.8 and 6.1.1.4'
    'H' 'H' 0.0000 0.0000
                         'International Tables Vol C Tables 4.2.6.8 and 6.1.1.4'
    'N' 'N' 0.0061 0.0033
                         'International Tables Vol C Tables 4.2.6.8 and 6.1.1.4'
    'O' 'O' 0.0106 0.0060
                         'International Tables Vol C Tables 4.2.6.8 and 6.1.1.4'
    'S' 'S' 0.1246 0.1234
                         'International Tables Vol C Tables 4.2.6.8 and 6.1.1.4'
_computing_data_collection     'SMART (Bruker, 2002)'
_computing_cell_refinement     'SAINT-Plus (Bruker, 2003)'
_computing_data_reduction     'SAINT-Plus (Bruker, 2003)'
_computing_structure_solution     'SHELXTL (Sheldrick, 2008)'
_computing_structure_refinement     'SHELXL97 (Sheldrick, 2008)'
_computing_molecular_graphics
;
ORTEPIII (Burnett & Johnson, 1996), ORTEP-32 (Farrugia, 1998)
and
XP in SHELXTL (Sheldrick, 2008)
;
_computing_publication_material     'SHELXTL (Sheldrick, 2008)'
loop_
    _atom_site_type_symbol
    _atom_site_label
    _atom_site_fract_x
    _atom_site_fract_y
    _atom_site_fract_z
    _atom_site_U_iso_or_equiv
    _atom_site_adp_type
    _atom_site_calc_flag
    _atom_site_refinement_flags
    _atom_site_occupancy
    _atom_site_disorder_assembly
    _atom_site_disorder_group
    C C1 0.4813(5) 0.45313(18) 0.84444(6) 0.0648(6) Uani d . 1 . .
    H H1A 0.5164 0.5149 0.8279 0.078 Uiso calc R 1 . .
    H H1B 0.3210 0.4529 0.8481 0.078 Uiso calc R 1 . .
    C C2 0.5952(5) 0.4754(2) 0.88024(6) 0.0714(7) Uani d . 1 . .
    H H2A 0.5444 0.5479 0.8899 0.086 Uiso calc R 1 . .
    H H2B 0.7551 0.4804 0.8766 0.086 Uiso calc R 1 . .
    C C3 0.5442(4) 0.38020(18) 0.90724(6) 0.0596(6) Uani d . 1 . .
    H H3A 0.6241 0.3956 0.9295 0.072 Uiso calc R 1 . .
    H H3B 0.3860 0.3813 0.9127 0.072 Uiso calc R 1 . .
    C C4 0.6073(3) 0.26118(18) 0.89395(6) 0.0513(5) Uani d . 1 . .
    C C5 0.5098(3) 0.24264(17) 0.85538(5) 0.0512(5) Uani d . 1 . .
    H H5 0.3478 0.2425 0.8589 0.061 Uiso calc R 1 . .
    C C6 0.5598(5) 0.1269(2) 0.83848(7) 0.0723(7) Uani d . 1 . .
    H H6A 0.7071 0.1275 0.8277 0.087 Uiso calc R 1 . .
    H H6B 0.5562 0.0678 0.8568 0.087 Uiso calc R 1 . .
    C C7 0.3844(6) 0.1028(3) 0.80977(8) 0.0937(10) Uani d . 1 . .
    H H7A 0.4337 0.0386 0.7952 0.112 Uiso calc R 1 . .
    H H7B 0.2467 0.0806 0.8216 0.112 Uiso calc R 1 . .
    C C8 0.3379(5) 0.2025(3) 0.78531(7) 0.0763(8) Uani d D 1 . .
    C C9 0.4075(4) 0.3128(2) 0.79388(6) 0.0643(6) Uani d D 1 A .
    C C10 0.5512(4) 0.3390(2) 0.82710(6) 0.0557(5) Uani d . 1 . .
    C C11A 0.354(6) 0.4122(15) 0.7717(7) 0.073(4) Uani d PDU 0.47 A 1
    H H11A 0.4093 0.4832 0.7787 0.087 Uiso calc PR 0.47 A 1
    C C12A 0.2225(19) 0.4056(6) 0.7397(3) 0.065(2) Uani d PDU 0.47 A 1
    H H12A 0.1884 0.4708 0.7265 0.078 Uiso calc PR 0.47 A 1
    C C13A 0.1461(16) 0.2979(8) 0.7289(2) 0.061(2) Uani d PDU 0.47 A 1
    C C14A 0.210(2) 0.2074(7) 0.7520(3) 0.066(2) Uani d PDU 0.47 A 1
    H H14A 0.1599 0.1364 0.7442 0.079 Uiso calc PR 0.47 A 1
    C C18A 0.0100(12) 0.2855(7) 0.69557(16) 0.0750(17) Uani d PDU 0.47 A 1
    H H18A -0.0248 0.3610 0.6856 0.090 Uiso calc PR 0.47 A 1
    C C19A 0.108(2) 0.2104(16) 0.6668(4) 0.164(8) Uani d PDU 0.47 A 1
    H H19A 0.1331 0.1354 0.6764 0.246 Uiso calc PR 0.47 A 1
    H H19B 0.2467 0.2422 0.6587 0.246 Uiso calc PR 0.47 A 1
    H H19C 0.0062 0.2056 0.6468 0.246 Uiso calc PR 0.47 A 1
    C C20A -0.199(3) 0.2203(19) 0.7017(7) 0.178(10) Uani d PDU 0.47 A 1
    H H20A -0.1629 0.1465 0.7114 0.268 Uiso calc PR 0.47 A 1
    H H20B -0.2766 0.2114 0.6793 0.268 Uiso calc PR 0.47 A 1
    H H20C -0.2912 0.2610 0.7185 0.268 Uiso calc PR 0.47 A 1
    C C11B 0.344(6) 0.3896(14) 0.7680(6) 0.076(4) Uani d PDU 0.53 A 2
    H H11B 0.3803 0.4664 0.7707 0.091 Uiso calc PR 0.53 A 2
    C C12B 0.2278(18) 0.3544(7) 0.7386(3) 0.069(2) Uani d PDU 0.53 A 2
    H H12B 0.1855 0.4096 0.7218 0.083 Uiso calc PR 0.53 A 2
    C C13B 0.1685(14) 0.2434(7) 0.7317(3) 0.068(2) Uani d PDU 0.53 A 2
    C C14B 0.223(2) 0.1613(6) 0.7559(2) 0.068(2) Uani d PDU 0.53 A 2
    H H14B 0.1867 0.0847 0.7529 0.082 Uiso calc PR 0.53 A 2
    C C18B 0.0331(11) 0.2128(8) 0.69788(16) 0.0893(19) Uani d PDU 0.53 A 2
    H H18B 0.0283 0.1295 0.6954 0.107 Uiso calc PR 0.53 A 2
    C C19B 0.162(2) 0.2641(14) 0.6647(3) 0.136(6) Uani d PDU 0.53 A 2
    H H19D 0.1625 0.3460 0.6664 0.205 Uiso calc PR 0.53 A 2
    H H19E 0.0897 0.2412 0.6428 0.205 Uiso calc PR 0.53 A 2
    H H19F 0.3129 0.2365 0.6648 0.205 Uiso calc PR 0.53 A 2
    C C20B -0.2109(16) 0.2584(13) 0.7026(4) 0.094(3) Uani d PDU 0.53 A 2
    H H20D -0.2664 0.2366 0.7259 0.141 Uiso calc PR 0.53 A 2
    H H20E -0.3045 0.2264 0.6842 0.141 Uiso calc PR 0.53 A 2
    H H20F -0.2113 0.3402 0.7006 0.141 Uiso calc PR 0.53 A 2
    C C15 0.4892(4) 0.17224(18) 0.91797(6) 0.0576(5) Uani d . 1 . .
    H H15A 0.3300 0.1765 0.9134 0.069 Uiso calc R 1 . .
    H H15B 0.5387 0.0967 0.9108 0.069 Uiso calc R 1 . .
    C C16 0.8591(4) 0.2415(3) 0.89661(8) 0.0758(7) Uani d . 1 . .
    H H16A 0.9361 0.3014 0.8840 0.114 Uiso calc R 1 . .
    H H16B 0.8960 0.1692 0.8860 0.114 Uiso calc R 1 . .
    H H16C 0.9031 0.2417 0.9215 0.114 Uiso calc R 1 . .
    C C17 0.7940(4) 0.3494(3) 0.81380(7) 0.0770(8) Uani d . 1 A .
    H H17A 0.8009 0.4033 0.7943 0.115 Uiso calc R 1 . .
    H H17B 0.8453 0.2762 0.8056 0.115 Uiso calc R 1 . .
    H H17C 0.8870 0.3752 0.8333 0.115 Uiso calc R 1 . .
    C C31 0.8536(4) -0.25930(19) 1.06820(6) 0.0626(6) Uani d . 1 . .
    C C32 1.0535(4) -0.25420(19) 1.04994(6) 0.0678(7) Uani d . 1 . .
    H H32 1.1605 -0.3103 1.0540 0.081 Uiso calc R 1 . .
    C C33 1.0981(4) -0.16706(19) 1.02573(6) 0.0598(6) Uani d . 1 . .
    H H33 1.2343 -0.1647 1.0137 0.072 Uiso calc R 1 . .
    C C34 0.9414(3) -0.08452(17) 1.01948(6) 0.0506(5) Uani d . 1 . .
    C C35 0.7373(4) -0.08909(19) 1.03689(6) 0.0607(6) Uani d . 1 . .
    H H35 0.6292 -0.0339 1.0324 0.073 Uiso calc R 1 . .
    C C36 0.6962(4) -0.1768(2) 1.06106(7) 0.0667(6) Uani d . 1 . .
    H H36 0.5590 -0.1801 1.0727 0.080 Uiso calc R 1 . .
    C C37 0.8088(7) -0.3537(2) 1.09495(8) 0.0913(10) Uani d . 1 . .
    H H37A 0.7348 -0.4158 1.0830 0.137 Uiso calc R 1 . .
    H H37B 0.7157 -0.3253 1.1140 0.137 Uiso calc R 1 . .
    H H37C 0.9475 -0.3801 1.1049 0.137 Uiso calc R 1 . .
    N N1 0.5270(3) 0.18534(15) 0.95701(5) 0.0565(4) Uani d . 1 . .
    H H1C 0.6678 0.1678 0.9622 0.085 Uiso calc R 1 . .
    H H1D 0.4359 0.1389 0.9690 0.085 Uiso calc R 1 . .
    H H1E 0.5001 0.2573 0.9634 0.085 Uiso calc R 1 . .
    O O1 0.8894(4) 0.12792(13) 1.00269(5) 0.0828(6) Uani d . 1 . .
    O O2 0.9025(4) -0.00303(15) 0.95411(4) 0.0818(5) Uani d . 1 . .
    O O3 1.2366(3) 0.0371(2) 0.98855(8) 0.1196(10) Uani d . 1 . .
    S S1 0.99852(11) 0.02625(5) 0.988456(17) 0.06402(19) Uani d . 1 . .
loop_
    _atom_site_aniso_label
    _atom_site_aniso_U_11
    _atom_site_aniso_U_22
    _atom_site_aniso_U_33
    _atom_site_aniso_U_12
    _atom_site_aniso_U_13
    _atom_site_aniso_U_23
    C1 0.0798(17) 0.0532(12) 0.0612(13) -0.0036(13) 0.0047(13) 0.0070(10)
    C2 0.0970(19) 0.0557(13) 0.0615(14) -0.0134(14) 0.0079(13) 0.0041(11)
    C3 0.0707(15) 0.0544(11) 0.0537(12) -0.0089(11) 0.0018(11) 0.0018(9)
    C4 0.0412(10) 0.0523(11) 0.0604(12) -0.0054(10) 0.0072(9) 0.0037(10)
    C5 0.0432(10) 0.0515(10) 0.0589(12) -0.0003(10) 0.0120(10) -0.0024(9)
    C6 0.086(2) 0.0623(14) 0.0682(15) 0.0065(13) 0.0188(14) -0.0090(11)
    C7 0.111(2) 0.0824(19) 0.088(2) -0.0165(19) 0.0141(19) -0.0295(17)
    C8 0.0679(16) 0.100(2) 0.0611(16) -0.0084(16) 0.0129(12) -0.0205(15)
    C9 0.0513(12) 0.0902(18) 0.0513(13) -0.0044(13) 0.0133(11) -0.0015(12)
    C10 0.0511(13) 0.0661(13) 0.0499(12) -0.0036(10) 0.0088(9) 0.0011(10)
    C11A 0.064(7) 0.101(7) 0.053(6) 0.003(7) -0.002(4) 0.007(6)
    C12A 0.071(4) 0.061(4) 0.062(4) 0.009(5) 0.006(3) 0.011(4)
    C13A 0.057(4) 0.071(6) 0.055(4) 0.009(4) 0.011(3) 0.000(4)
    C14A 0.077(5) 0.049(5) 0.071(5) -0.013(5) 0.013(4) -0.004(5)
    C18A 0.076(4) 0.082(4) 0.068(4) 0.014(4) -0.008(3) -0.006(3)
    C19A 0.113(10) 0.257(18) 0.121(10) 0.111(12) -0.046(8) -0.101(10)
    C20A 0.162(18) 0.182(19) 0.191(15) -0.089(14) -0.055(12) -0.012(13)
    C11B 0.069(6) 0.098(7) 0.060(6) -0.014(6) 0.008(5) -0.001(5)
    C12B 0.079(5) 0.069(5) 0.058(4) 0.021(5) -0.001(3) 0.002(5)
    C13B 0.061(3) 0.077(6) 0.067(4) 0.013(4) 0.003(3) -0.010(4)
    C14B 0.083(4) 0.058(4) 0.063(4) -0.014(5) 0.013(3) -0.011(4)
    C18B 0.091(5) 0.100(5) 0.077(4) 0.023(5) -0.012(3) -0.015(4)
    C19B 0.109(7) 0.253(15) 0.047(4) -0.027(8) -0.010(4) -0.024(6)
    C20B 0.068(5) 0.124(8) 0.091(6) 0.002(5) -0.020(4) -0.005(5)
    C15 0.0590(13) 0.0555(11) 0.0583(12) -0.0110(11) 0.0052(11) 0.0063(9)
    C16 0.0469(13) 0.0997(19) 0.0810(17) 0.0028(14) 0.0065(11) 0.0155(16)
    C17 0.0577(15) 0.107(2) 0.0661(15) -0.0105(14) 0.0169(12) 0.0118(15)
    C31 0.0839(17) 0.0460(11) 0.0578(13) -0.0055(12) -0.0035(11) 0.0019(10)
    C32 0.0838(18) 0.0469(11) 0.0728(15) 0.0147(12) -0.0042(13) 0.0028(11)
    C33 0.0549(13) 0.0567(13) 0.0679(14) 0.0115(10) 0.0036(11) 0.0048(10)
    C34 0.0461(11) 0.0456(10) 0.0601(12) -0.0033(9) -0.0021(9) 0.0019(9)
    C35 0.0482(12) 0.0524(12) 0.0816(16) 0.0031(10) -0.0028(12) 0.0089(11)
    C36 0.0612(14) 0.0653(14) 0.0735(15) -0.0078(12) 0.0075(12) 0.0065(12)
    C37 0.137(3) 0.0662(16) 0.0708(17) -0.0128(17) -0.0046(18) 0.0159(13)
    N1 0.0503(10) 0.0550(9) 0.0641(11) -0.0047(8) 0.0032(9) 0.0131(8)
    O1 0.1152(16) 0.0473(9) 0.0859(12) -0.0018(10) -0.0308(11) 0.0102(8)
    O2 0.1068(14) 0.0746(11) 0.0641(10) 0.0038(10) -0.0039(10) 0.0154(9)
    O3 0.0561(11) 0.1249(19) 0.178(2) -0.0252(12) -0.0091(13) 0.0906(18)
    S1 0.0572(3) 0.0545(3) 0.0804(4) -0.0071(3) -0.0065(3) 0.0208(3)
_geom_special_details
;
 All esds (except the esd in the dihedral angle between two l.s. planes)
 are estimated using the full covariance matrix.  The cell esds are taken
 into account individually in the estimation of esds in distances, angles
 and torsion angles; correlations between esds in cell parameters are only
 used when they are defined by crystal symmetry.  An approximate (isotropic)
 treatment of cell esds is used for estimating esds involving l.s. planes.
;
loop_
    _geom_bond_atom_site_label_1
    _geom_bond_atom_site_label_2
    _geom_bond_site_symmetry_2
    _geom_bond_distance
    _geom_bond_publ_flag
    C1 C2 . 1.514(3) ?
    C1 C10 . 1.540(3) ?
    C1 H1A . 0.9700 ?
    C1 H1B . 0.9700 ?
    C2 C3 . 1.528(3) ?
    C2 H2A . 0.9700 ?
    C2 H2B . 0.9700 ?
    C3 C4 . 1.525(3) ?
    C3 H3A . 0.9700 ?
    C3 H3B . 0.9700 ?
    C4 C16 . 1.530(3) ?
    C4 C15 . 1.542(3) ?
    C4 C5 . 1.559(3) ?
    C5 C6 . 1.522(3) ?
    C5 C10 . 1.559(3) ?
    C5 H5 . 0.9800 ?
    C6 C7 . 1.522(4) ?
    C6 H6A . 0.9700 ?
    C6 H6B . 0.9700 ?
    C7 C8 . 1.504(4) ?
    C7 H7A . 0.9700 ?
    C7 H7B . 0.9700 ?
    C8 C14B . 1.375(9) ?
    C8 C9 . 1.393(4) ?
    C8 C14A . 1.455(10) ?
    C9 C11B . 1.368(11) ?
    C9 C11A . 1.460(12) ?
    C9 C10 . 1.533(3) ?
    C10 C17 . 1.542(3) ?
    C11A C12A . 1.425(11) ?
    C11A H11A . 0.9300 ?
    C12A C13A . 1.400(9) ?
    C12A H12A . 0.9300 ?
    C13A C14A . 1.412(9) ?
    C13A C18A . 1.488(11) ?
    C14A H14A . 0.9300 ?
    C18A C20A . 1.482(16) ?
    C18A C19A . 1.501(12) ?
    C18A H18A . 0.9800 ?
    C19A H19A . 0.9600 ?
    C19A H19B . 0.9600 ?
    C19A H19C . 0.9600 ?
    C20A H20A . 0.9600 ?
    C20A H20B . 0.9600 ?
    C20A H20C . 0.9600 ?
    C11B C12B . 1.359(11) ?
    C11B H11B . 0.9300 ?
    C12B C13B . 1.371(9) ?
    C12B H12B . 0.9300 ?
    C13B C14B . 1.353(8) ?
    C13B C18B . 1.535(10) ?
    C14B H14B . 0.9300 ?
    C18B C20B . 1.566(11) ?
    C18B C19B . 1.571(12) ?
    C18B H18B . 0.9800 ?
    C19B H19D . 0.9600 ?
    C19B H19E . 0.9600 ?
    C19B H19F . 0.9600 ?
    C20B H20D . 0.9600 ?
    C20B H20E . 0.9600 ?
    C20B H20F . 0.9600 ?
    C15 N1 . 1.472(3) ?
    C15 H15A . 0.9700 ?
    C15 H15B . 0.9700 ?
    C16 H16A . 0.9600 ?
    C16 H16B . 0.9600 ?
    C16 H16C . 0.9600 ?
    C17 H17A . 0.9600 ?
    C17 H17B . 0.9600 ?
    C17 H17C . 0.9600 ?
    C31 C36 . 1.376(3) ?
    C31 C32 . 1.377(4) ?
    C31 C37 . 1.508(3) ?
    C32 C33 . 1.384(3) ?
    C32 H32 . 0.9300 ?
    C33 C34 . 1.367(3) ?
    C33 H33 . 0.9300 ?
    C34 C35 . 1.384(3) ?
    C34 S1 . 1.766(2) ?
    C35 C36 . 1.384(3) ?
    C35 H35 . 0.9300 ?
    C36 H36 . 0.9300 ?
    C37 H37A . 0.9600 ?
    C37 H37B . 0.9600 ?
    C37 H37C . 0.9600 ?
    N1 H1C . 0.8900 ?
    N1 H1D . 0.8900 ?
    N1 H1E . 0.8900 ?
    O1 S1 . 1.457(2) ?
    O2 S1 . 1.4377(19) ?
    O3 S1 . 1.433(2) ?
loop_
    _geom_angle_atom_site_label_1
    _geom_angle_atom_site_label_2
    _geom_angle_atom_site_label_3
    _geom_angle_site_symmetry_1
    _geom_angle_site_symmetry_3
    _geom_angle
    _geom_angle_publ_flag
    C2 C1 C10 . . 113.1(2) ?
    C2 C1 H1A . . 109.0 ?
    C10 C1 H1A . . 109.0 ?
    C2 C1 H1B . . 109.0 ?
    C10 C1 H1B . . 109.0 ?
    H1A C1 H1B . . 107.8 ?
    C1 C2 C3 . . 110.9(2) ?
    C1 C2 H2A . . 109.5 ?
    C3 C2 H2A . . 109.5 ?
    C1 C2 H2B . . 109.5 ?
    C3 C2 H2B . . 109.5 ?
    H2A C2 H2B . . 108.0 ?
    C4 C3 C2 . . 113.92(18) ?
    C4 C3 H3A . . 108.8 ?
    C2 C3 H3A . . 108.8 ?
    C4 C3 H3B . . 108.8 ?
    C2 C3 H3B . . 108.8 ?
    H3A C3 H3B . . 107.7 ?
    C3 C4 C16 . . 111.2(2) ?
    C3 C4 C15 . . 108.46(17) ?
    C16 C4 C15 . . 108.3(2) ?
    C3 C4 C5 . . 109.27(17) ?
    C16 C4 C5 . . 114.08(19) ?
    C15 C4 C5 . . 105.23(17) ?
    C6 C5 C4 . . 115.28(18) ?
    C6 C5 C10 . . 109.66(17) ?
    C4 C5 C10 . . 117.08(17) ?
    C6 C5 H5 . . 104.4 ?
    C4 C5 H5 . . 104.4 ?
    C10 C5 H5 . . 104.4 ?
    C7 C6 C5 . . 108.5(2) ?
    C7 C6 H6A . . 110.0 ?
    C5 C6 H6A . . 110.0 ?
    C7 C6 H6B . . 110.0 ?
    C5 C6 H6B . . 110.0 ?
    H6A C6 H6B . . 108.4 ?
    C8 C7 C6 . . 113.9(2) ?
    C8 C7 H7A . . 108.8 ?
    C6 C7 H7A . . 108.8 ?
    C8 C7 H7B . . 108.8 ?
    C6 C7 H7B . . 108.8 ?
    H7A C7 H7B . . 107.7 ?
    C14B C8 C9 . . 130.9(4) ?
    C14B C8 C14A . . 22.8(3) ?
    C9 C8 C14A . . 108.3(4) ?
    C14B C8 C7 . . 107.4(4) ?
    C9 C8 C7 . . 121.8(2) ?
    C14A C8 C7 . . 129.8(4) ?
    C11B C9 C8 . . 111.5(7) ?
    C11B C9 C11A . . 11.7(14) ?
    C8 C9 C11A . . 123.0(7) ?
    C11B C9 C10 . . 125.9(7) ?
    C8 C9 C10 . . 122.4(2) ?
    C11A C9 C10 . . 114.5(7) ?
    C9 C10 C1 . . 110.8(2) ?
    C9 C10 C17 . . 106.86(19) ?
    C1 C10 C17 . . 108.8(2) ?
    C9 C10 C5 . . 107.74(19) ?
    C1 C10 C5 . . 107.70(16) ?
    C17 C10 C5 . . 115.0(2) ?
    C12A C11A C9 . . 123.0(13) ?
    C12A C11A H11A . . 118.5 ?
    C9 C11A H11A . . 118.5 ?
    C13A C12A C11A . . 117.8(10) ?
    C13A C12A H12A . . 121.1 ?
    C11A C12A H12A . . 121.1 ?
    C12A C13A C14A . . 114.5(7) ?
    C12A C13A C18A . . 120.3(7) ?
    C14A C13A C18A . . 125.3(8) ?
    C13A C14A C8 . . 133.3(7) ?
    C13A C14A H14A . . 113.4 ?
    C8 C14A H14A . . 113.4 ?
    C20A C18A C13A . . 112.6(11) ?
    C20A C18A C19A . . 97.9(13) ?
    C13A C18A C19A . . 115.6(8) ?
    C20A C18A H18A . . 110.0 ?
    C13A C18A H18A . . 110.0 ?
    C19A C18A H18A . . 110.0 ?
    C12B C11B C9 . . 120.4(12) ?
    C12B C11B H11B . . 119.8 ?
    C9 C11B H11B . . 119.8 ?
    C11B C12B C13B . . 124.7(9) ?
    C11B C12B H12B . . 117.7 ?
    C13B C12B H12B . . 117.7 ?
    C14B C13B C12B . . 119.2(7) ?
    C14B C13B C18B . . 120.2(7) ?
    C12B C13B C18B . . 120.6(8) ?
    C13B C14B C8 . . 113.4(6) ?
    C13B C14B H14B . . 123.3 ?
    C8 C14B H14B . . 123.3 ?
    C13B C18B C20B . . 108.9(7) ?
    C13B C18B C19B . . 106.8(8) ?
    C20B C18B C19B . . 114.6(9) ?
    C13B C18B H18B . . 108.8 ?
    C20B C18B H18B . . 108.8 ?
    C19B C18B H18B . . 108.8 ?
    C18B C19B H19D . . 109.5 ?
    C18B C19B H19E . . 109.5 ?
    H19D C19B H19E . . 109.5 ?
    C18B C19B H19F . . 109.5 ?
    H19D C19B H19F . . 109.5 ?
    H19E C19B H19F . . 109.5 ?
    C18B C20B H20D . . 109.5 ?
    C18B C20B H20E . . 109.5 ?
    H20D C20B H20E . . 109.5 ?
    C18B C20B H20F . . 109.5 ?
    H20D C20B H20F . . 109.5 ?
    H20E C20B H20F . . 109.5 ?
    N1 C15 C4 . . 115.21(18) ?
    N1 C15 H15A . . 108.5 ?
    C4 C15 H15A . . 108.5 ?
    N1 C15 H15B . . 108.5 ?
    C4 C15 H15B . . 108.5 ?
    H15A C15 H15B . . 107.5 ?
    C4 C16 H16A . . 109.5 ?
    C4 C16 H16B . . 109.5 ?
    H16A C16 H16B . . 109.5 ?
    C4 C16 H16C . . 109.5 ?
    H16A C16 H16C . . 109.5 ?
    H16B C16 H16C . . 109.5 ?
    C10 C17 H17A . . 109.5 ?
    C10 C17 H17B . . 109.5 ?
    H17A C17 H17B . . 109.5 ?
    C10 C17 H17C . . 109.5 ?
    H17A C17 H17C . . 109.5 ?
    H17B C17 H17C . . 109.5 ?
    C36 C31 C32 . . 118.2(2) ?
    C36 C31 C37 . . 121.2(3) ?
    C32 C31 C37 . . 120.6(2) ?
    C31 C32 C33 . . 121.2(2) ?
    C31 C32 H32 . . 119.4 ?
    C33 C32 H32 . . 119.4 ?
    C34 C33 C32 . . 119.9(2) ?
    C34 C33 H33 . . 120.1 ?
    C32 C33 H33 . . 120.1 ?
    C33 C34 C35 . . 120.1(2) ?
    C33 C34 S1 . . 119.73(17) ?
    C35 C34 S1 . . 120.19(17) ?
    C34 C35 C36 . . 119.2(2) ?
    C34 C35 H35 . . 120.4 ?
    C36 C35 H35 . . 120.4 ?
    C31 C36 C35 . . 121.5(2) ?
    C31 C36 H36 . . 119.3 ?
    C35 C36 H36 . . 119.3 ?
    C31 C37 H37A . . 109.5 ?
    C31 C37 H37B . . 109.5 ?
    H37A C37 H37B . . 109.5 ?
    C31 C37 H37C . . 109.5 ?
    H37A C37 H37C . . 109.5 ?
    H37B C37 H37C . . 109.5 ?
    C15 N1 H1C . . 109.5 ?
    C15 N1 H1D . . 109.5 ?
    H1C N1 H1D . . 109.5 ?
    C15 N1 H1E . . 109.5 ?
    H1C N1 H1E . . 109.5 ?
    H1D N1 H1E . . 109.5 ?
    O3 S1 O2 . . 114.95(16) ?
    O3 S1 O1 . . 111.98(17) ?
    O2 S1 O1 . . 109.59(11) ?
    O3 S1 C34 . . 104.85(11) ?
    O2 S1 C34 . . 108.85(10) ?
    O1 S1 C34 . . 106.09(11) ?
loop_
    _geom_hbond_atom_site_label_D
    _geom_hbond_atom_site_label_H
    _geom_hbond_atom_site_label_A
    _geom_hbond_site_symmetry_A
    _geom_hbond_distance_DH
    _geom_hbond_distance_HA
    _geom_hbond_distance_DA
    _geom_hbond_angle_DHA
    N1 H1C O1 . 0.89 2.06 2.835(3) 145.3
    N1 H1D O3 1_455 0.89 1.84 2.722(3) 173.2
    N1 H1E O1 4_457 0.89 1.95 2.772(3) 152.1
data_global
_journal_date_recd_electronic     2008-04-06
_journal_date_accepted     2008-04-14
_journal_name_full     'Acta Crystallographica, Section E'
_journal_year     2008
_journal_volume     64
_journal_issue      5
_journal_page_first     o872
_journal_page_last     o872
_journal_paper_category     QO
_journal_coeditor_code     DN2336
_publ_contact_author_name     'Li, Yong'
_publ_contact_author_address
;
College of Chemical Engineering,
Nanjing Forestry University,
Nanjing 210037
P.R.China
;
_publ_contact_author_email     farnesene@gmail.com
_publ_contact_author_fax     ?
_publ_contact_author_phone     ?
_publ_section_title
;\
(7-Isopropyl-1,4a-dimethyl-1,2,3,4,4a,9,10,10a-octahydrophenanthren-1-yl)\
methanaminium 4-toluenesulfonate
;
loop_
    _publ_author_name
    _publ_author_footnote
    _publ_author_address
    'Li, Yong' ?
;
College of Chemical Engineering,
Nanjing Forestry University,
Nanjing 210037,
People's Republic of China
;
    'Zen, Tao' ?
;
College of Chemical Engineering,
Nanjing Forestry University,
Nanjing 210037,
People's Republic of China
;
    'Huang, Dao-zhan' ?
;
College of Chemical Engineering,
Nanjing Forestry University,
Nanjing 210037,
People's Republic of China
;
