# Supplementary material for: (7-Isopropyl-1,4a-dimethyl-1,2,3,4,4a,-9,10,10a-octa­hydro­phenanthren-1-yl)­methanaminium 4-toluene­sulfonate
Source: Acta Crystallogr Sect E Struct Rep Online. 2008 Apr 18;64(Pt 5):o872. doi: 10.1107/S1600536808010210 (PMC2961293; doi:10.1107/S1600536808010210)
Supplement: Supplementary file 2 [file e-64-0o872-Isup2.hkl]

# 
# h,k,l, Fc-squared, Fo-squared, sigma(Fo-squared) and status flag 
# 
data_I
_shelx_title ' 1 in P2(1)2(1)2(1)' 
_shelx_refln_list_code          4 
_shelx_F_calc_maximum      150.48 
_exptl_crystal_F_000       992.00 
_reflns_d_resolution_high  0.7704 
 
loop_ 
 _symmetry_equiv_pos_as_xyz 
 'x, y, z' 
 '-x+1/2, -y, z+1/2' 
 '-x, y+1/2, -z+1/2' 
 'x+1/2, -y+1/2, -z' 
 
_cell_length_a     5.9954 
_cell_length_b    11.7039 
_cell_length_c    37.0381 
_cell_angle_alpha  90.000 
_cell_angle_beta   90.000 
_cell_angle_gamma  90.000 
 
_shelx_F_squared_multiplier     1.000 
 
loop_ 
 _refln_index_h 
 _refln_index_k 
 _refln_index_l 
 _refln_F_squared_calc 
 _refln_F_squared_meas 
 _refln_F_squared_sigma 
 _refln_observed_status 
   2   0   0     4304.99     4326.72     33.30 o 
   4   0   0      600.79      574.62      9.35 o 
   6   0   0       56.60       58.94      6.69 o 
   1   1   0        3.60        3.92      0.71 o 
   2   1   0      320.95      417.69      4.46 o 
   3   1   0      471.44      548.33      6.14 o 
   4   1   0      206.97      189.83      4.08 o 
   5   1   0        0.02        0.27      2.20 o 
   6   1   0       38.46       29.20      4.69 o 
   7   1   0        3.65        0.21      3.16 o 
   0   2   0    16504.21    15254.44    158.65 o 
   1   2   0      396.51      502.30      5.17 o 
   2   2   0      560.84      443.68      5.59 o 
   3   2   0      132.98      112.00      3.02 o 
   4   2   0      881.05      836.53      9.53 o 
   5   2   0        3.82        5.77      2.18 o 
   6   2   0        9.83        3.16      3.99 o 
   7   2   0        0.13        0.56      3.10 o 
   1   3   0       89.12       71.82      3.07 o 
   2   3   0      129.86      142.05      3.23 o 
   3   3   0      148.10      148.77      3.45 o 
   4   3   0       53.00       63.17      2.84 o 
   5   3   0        1.89       11.69      2.51 o 
   6   3   0       36.23       35.05      5.17 o 
   7   3   0        2.08       -3.35      4.74 o 
   0   4   0     1511.95     1204.16     19.08 o 
   1   4   0     1633.18     1472.99     14.04 o 
   2   4   0     1158.74     1104.53     13.14 o 
   3   4   0      473.72      473.33      6.20 o 
   4   4   0       39.94       32.50      2.71 o 
   5   4   0      326.93      318.64      8.54 o 
   6   4   0      129.03       97.65      5.82 o 
   7   4   0       58.76       56.68     10.28 o 
   1   5   0      770.43      847.00     11.33 o 
   2   5   0      517.17      585.17      8.57 o 
   3   5   0       58.22       68.78      3.48 o 
   4   5   0       75.05       64.33      4.73 o 
   5   5   0       28.17       38.36      4.00 o 
   6   5   0       39.56       39.58      5.29 o 
   7   5   0        3.30        4.39      8.70 o 
   0   6   0      327.73      321.86      6.48 o 
   1   6   0      542.77      426.31      7.13 o 
   2   6   0      309.20      268.25      5.99 o 
   3   6   0      128.15      152.99      5.36 o 
   4   6   0      125.64      126.56      5.58 o 
   5   6   0       41.27       40.72      5.33 o 
   6   6   0        2.24        1.51      7.00 o 
   7   6   0        0.02        5.40      7.76 o 
   1   7   0       17.92       16.91      1.58 o 
   2   7   0       31.23       38.98      4.49 o 
   3   7   0       20.93       23.64      2.78 o 
   4   7   0       10.79       20.23      3.73 o 
   5   7   0       74.86       84.90      8.54 o 
   6   7   0        0.63        5.22      7.21 o 
   0   8   0      913.81      894.57     13.31 o 
   1   8   0      673.04      635.85      8.97 o 
   2   8   0       40.58       40.14      3.29 o 
   3   8   0      308.57      285.95      7.44 o 
   4   8   0       46.52       43.49      4.19 o 
   5   8   0       63.44       72.36      8.73 o 
   6   8   0        1.44       -6.25      6.25 o 
   1   9   0       31.30       32.15      2.88 o 
   2   9   0       45.87       49.47      4.70 o 
   3   9   0        1.03        4.63      2.50 o 
   4   9   0       12.77       13.73      4.68 o 
   5   9   0        0.88        2.24      4.82 o 
   6   9   0        3.55       -0.89      6.89 o 
   0  10   0      106.00      116.47      7.53 o 
   1  10   0      975.65      968.61     14.12 o 
   2  10   0        4.03        0.56      2.07 o 
   3  10   0      145.37      155.12      6.51 o 
   4  10   0        0.15        4.89      6.44 o 
   5  10   0        4.61        6.10      5.45 o 
   1  11   0       82.24       82.48      5.08 o 
   2  11   0        1.71        1.91      2.30 o 
   3  11   0        9.73        8.51      2.88 o 
   4  11   0        4.33       12.38      4.38 o 
   5  11   0        0.03        0.90      5.10 o 
   0  12   0       55.49       86.39      7.52 o 
   1  12   0        6.71        7.66      2.85 o 
   2  12   0        5.63        3.21      2.82 o 
   3  12   0       34.48       40.68      6.78 o 
   4  12   0        1.12        0.42      3.90 o 
   1  13   0        6.57        3.99      3.05 o 
   2  13   0        1.09        8.12      3.96 o 
   3  13   0        5.22        1.41      8.41 o 
   4  13   0        1.31        5.59      5.51 o 
   0  14   0      126.91      118.51      9.72 o 
   1  14   0        4.88        9.53      3.70 o 
   2  14   0       57.08       60.63      7.99 o 
   3  14   0        0.90        4.03      7.60 o 
   1  15   0        8.72       12.74      5.43 o 
   1   0   1    12849.23    12685.88     80.38 o 
   2   0   1      890.16      984.19      7.19 o 
   3   0   1     1180.21     1267.92      9.68 o 
   4   0   1       73.83       68.87      2.76 o 
   5   0   1      192.01      160.87      4.67 o 
   6   0   1       65.00       67.22      4.89 o 
   7   0   1        5.49        2.98      3.11 o 
  -7   1   1       11.59       13.16      3.54 o 
  -6   1   1       35.31       38.14      4.12 o 
  -5   1   1       74.12       79.62      4.05 o 
  -4   1   1       47.90       43.04      2.30 o 
  -3   1   1      897.59      853.60      7.47 o 
  -2   1   1     4196.02     4350.18     23.71 o 
  -1   1   1    12992.82    13421.04     84.95 o 
   0   1   1     2902.97     3002.93     44.95 o 
   1   1   1    13018.82    13465.92     84.66 o 
   2   1   1     4197.67     4380.12     27.45 o 
   3   1   1      898.10      840.56      8.56 o 
   4   1   1       48.36       38.16      2.36 o 
   5   1   1       67.71       80.45      3.38 o 
   6   1   1       35.24       34.80      4.07 o 
   7   1   1       11.18       10.65      3.62 o 
  -7   2   1        0.86        7.76      3.42 o 
  -6   2   1       23.66       18.90      3.53 o 
  -5   2   1       91.80       96.71      4.44 o 
  -4   2   1      415.58      422.46      6.41 o 
  -3   2   1      814.34      783.73      7.60 o 
  -2   2   1      207.61      213.86      3.44 o 
  -1   2   1      384.87      444.66      5.99 o 
   0   2   1      950.92      969.97      8.50 o 
   1   2   1      382.83      448.93      6.09 o 
   2   2   1      208.23      231.13      8.05 o 
   3   2   1      815.25      794.07      8.26 o 
   4   2   1      415.27      427.75      8.99 o 
   5   2   1       91.53       92.59      3.61 o 
   6   2   1       23.63       24.71      3.74 o 
   7   2   1        0.83        0.19      4.63 o 
  -7   3   1       33.94       32.51      5.49 o 
  -6   3   1       19.64       21.04      3.73 o 
  -5   3   1      663.93      640.33     10.42 o 
  -4   3   1       69.96       63.43      2.87 o 
  -3   3   1      764.81      770.07      8.12 o 
  -2   3   1      219.57      194.36      3.72 o 
  -1   3   1     7518.58     7125.45     52.56 o 
   0   3   1     3716.57     3795.92     28.84 o 
   1   3   1     7537.64     7237.02     52.66 o 
   2   3   1      221.48      192.52      3.76 o 
   3   3   1      758.28      772.72      8.23 o 
   4   3   1       71.72       60.26      3.96 o 
   5   3   1      661.14      637.47     10.21 o 
   6   3   1       19.56       15.50      4.52 o 
   7   3   1       33.31       31.73      5.51 o 
  -7   4   1       14.68       15.34      6.21 o 
  -6   4   1       30.82       36.71      4.66 o 
  -5   4   1       55.67       59.25      4.48 o 
  -4   4   1       32.01       38.93      2.81 o 
  -3   4   1       44.99       54.65      2.31 o 
  -2   4   1       22.98       27.90      2.06 o 
  -1   4   1     1611.27     1678.10     15.46 o 
   0   4   1      428.68      388.81      5.57 o 
   1   4   1     1607.55     1662.97     15.41 o 
   2   4   1       22.80       24.38      1.98 o 
   3   4   1       45.11       52.80      3.03 o 
   4   4   1       32.15       40.62      3.00 o 
   5   4   1       55.45       67.76      4.66 o 
   6   4   1       30.87       30.05      4.01 o 
   7   4   1       14.70       16.75      6.10 o 
  -7   5   1       20.57       18.42      9.18 o 
  -6   5   1       28.83       33.02      5.11 o 
  -5   5   1       20.59       20.64      3.42 o 
  -4   5   1      108.80      108.27      5.94 o 
  -3   5   1       31.10       35.14      3.29 o 
  -2   5   1      178.26      209.58      5.69 o 
  -1   5   1       47.14       48.14      2.47 o 
   0   5   1      241.62      269.65      3.82 o 
   1   5   1       50.22       55.03      2.61 o 
   2   5   1      190.82      227.90      5.16 o 
   3   5   1       33.02       33.87      2.73 o 
   4   5   1      106.39      100.39      4.14 o 
   5   5   1       22.64       21.57      3.45 o 
   6   5   1       28.19       31.46      7.69 o 
   7   5   1       21.53       24.89      6.89 o 
  -7   6   1        9.13       12.59      9.41 o 
  -6   6   1       10.35        8.93      7.62 o 
  -5   6   1       14.10        8.26      3.53 o 
  -4   6   1       37.85       39.91      3.45 o 
  -3   6   1       10.62        6.39      1.94 o 
  -2   6   1      271.99      289.88      6.20 o 
  -1   6   1      507.37      517.41      7.94 o 
   0   6   1       48.97       58.12      2.17 o 
   1   6   1      505.90      514.87      6.52 o 
   2   6   1      272.62      276.41      7.15 o 
   3   6   1       10.84        8.15      2.11 o 
   4   6   1       37.66       36.73      3.50 o 
   5   6   1       14.04       13.15      3.69 o 
   6   6   1       10.22       11.44      7.76 o 
   7   6   1        9.12       16.27      9.57 o 
  -6   7   1       24.01       31.95     10.18 o 
  -5   7   1        4.66        5.98      3.62 o 
  -4   7   1      623.53      606.12     11.25 o 
  -3   7   1       65.26       64.34      3.84 o 
  -2   7   1      424.48      426.90      8.07 o 
  -1   7   1      533.26      486.58      7.26 o 
   0   7   1      979.97      919.42     10.65 o 
   1   7   1      535.42      486.06      8.60 o 
   2   7   1      425.00      428.36      8.38 o 
   3   7   1       66.94       59.15      3.80 o 
   4   7   1      627.49      639.53     13.77 o 
   5   7   1        5.11       10.91      6.27 o 
   6   7   1       24.66       18.82      5.85 o 
  -6   8   1        4.79        1.01      6.91 o 
  -5   8   1       15.26       14.26      4.11 o 
  -4   8   1       97.61       86.97      6.14 o 
  -3   8   1       27.09       29.00      3.25 o 
  -2   8   1      118.84      126.32      7.62 o 
  -1   8   1       32.82       36.58      2.69 o 
   0   8   1      161.24      172.72      3.94 o 
   1   8   1       33.02       32.68      2.85 o 
   2   8   1      118.15      120.73      4.85 o 
   3   8   1       27.29       34.86      3.39 o 
   4   8   1       98.11       95.77      5.24 o 
   5   8   1       15.33       15.11      5.74 o 
   6   8   1        4.81        5.95      5.61 o 
  -6   9   1        2.10       -1.17      7.71 o 
  -5   9   1        3.42       -3.09      8.23 o 
  -4   9   1      109.17      118.12      7.14 o 
  -3   9   1       55.86       52.89      4.24 o 
  -2   9   1      181.72      152.88      5.10 o 
  -1   9   1      255.52      222.53      5.71 o 
   0   9   1     1113.65     1074.27     14.51 o 
   1   9   1      254.03      217.33      5.55 o 
   2   9   1      184.51      161.15      5.81 o 
   3   9   1       55.38       55.29      4.26 o 
   4   9   1      108.96      107.77      6.79 o 
   5   9   1        3.45        0.89      4.52 o 
   6   9   1        1.69        7.41      6.07 o 
  -5  10   1        1.57        5.66      5.21 o 
  -4  10   1       22.71       18.44      4.37 o 
  -3  10   1       33.41       30.95      3.51 o 
  -2  10   1       12.77       11.53      2.53 o 
  -1  10   1       82.05      103.92      4.55 o 
   0  10   1       19.09       20.07      3.15 o 
   1  10   1       82.02       98.81      6.54 o 
   2  10   1       12.57        9.30      2.68 o 
   3  10   1       33.24       30.96      3.88 o 
   4  10   1       22.55       19.80      5.65 o 
   5  10   1        1.57       -0.55      4.92 o 
  -5  11   1       14.13        9.93      5.69 o 
  -4  11   1       15.66       20.33      4.85 o 
  -3  11   1        4.02        2.01      2.54 o 
  -2  11   1       91.61       80.24      4.57 o 
  -1  11   1       52.95       49.06      7.32 o 
   0  11   1      546.05      543.66     10.90 o 
   1  11   1       52.04       51.58      4.26 o 
   2  11   1       91.71       87.78      4.66 o 
   3  11   1        3.88        5.27      3.09 o 
   4  11   1       15.75       23.03      6.16 o 
   5  11   1       14.26       23.41      9.06 o 
  -4  12   1        3.54        3.47      4.09 o 
  -3  12   1        5.40        7.13      2.93 o 
  -2  12   1        7.67        6.76      3.12 o 
  -1  12   1       37.82       42.67      4.38 o 
   0  12   1       12.36       13.07      3.07 o 
   1  12   1       37.81       41.15      4.23 o 
   2  12   1        7.79        6.69      2.96 o 
   3  12   1        5.37       10.00      3.55 o 
   4  12   1        3.48        1.14      5.02 o 
  -4  13   1       21.31       35.94      7.32 o 
  -3  13   1        6.08       -2.86      4.62 o 
  -2  13   1       53.48       57.66      5.27 o 
  -1  13   1       11.18        7.96      3.09 o 
   0  13   1        0.24        0.79      2.61 o 
   1  13   1       11.47        5.23      3.07 o 
   2  13   1       53.97       60.00      7.30 o 
   3  13   1        6.16        9.89      7.11 o 
   4  13   1       21.66       31.54      7.09 o 
  -3  14   1        6.79       12.79      8.22 o 
  -2  14   1       13.29       23.65      6.18 o 
  -1  14   1       29.22       32.82      4.70 o 
   0  14   1        0.03        7.12      3.37 o 
   1  14   1       29.35       28.87      4.51 o 
   2  14   1       13.18       25.32      6.42 o 
   3  14   1        6.87       13.57      7.78 o 
  -1  15   1        4.20        9.30      4.81 o 
   0  15   1        5.46       12.21      5.03 o 
   1  15   1        4.16        3.91      6.61 o 
   0   0   2     4901.80       -0.21      0.21 o 
   1   0   2      218.84      231.88      3.04 o 
   2   0   2     7478.56     7166.38     43.03 o 
   3   0   2     2809.00     3251.86     21.03 o 
   4   0   2      612.51      594.03      8.00 o 
   5   0   2       57.28       55.47      3.30 o 
   6   0   2        0.10        0.05      3.37 o 
   7   0   2        0.87       -2.92      2.92 o 
  -7   1   2        7.04        3.38      3.18 o 
  -6   1   2       16.01       10.70      3.12 o 
  -5   1   2       41.16       48.30      3.47 o 
  -4   1   2        6.93        8.10      1.62 o 
  -3   1   2     1256.97     1357.18     10.17 o 
  -2   1   2      150.14      160.05      3.30 o 
  -1   1   2    13402.87    13410.59     99.05 o 
   0   1   2      521.67      499.01      7.56 o 
   1   1   2    13400.95    13388.68     85.49 o 
   2   1   2      153.14      156.03      3.23 o 
   3   1   2     1253.12     1355.47     11.71 o 
   4   1   2        7.37        7.80      1.55 o 
   5   1   2       41.02       42.67      2.78 o 
   6   1   2       16.13       18.88      3.50 o 
   7   1   2        7.01        4.25      3.28 o 
  -7   2   2        0.31       -3.10      3.10 o 
  -6   2   2       24.79       28.85      3.91 o 
  -5   2   2      125.36      121.96      4.82 o 
  -4   2   2      761.22      734.42      8.19 o 
  -3   2   2      694.24      778.56      7.47 o 
  -2   2   2      230.33      255.64      3.76 o 
  -1   2   2       74.16       72.39      2.06 o 
   0   2   2    14795.95    14709.81    104.64 o 
   1   2   2       69.30       73.34      1.92 o 
   2   2   2      251.71      264.05      4.06 o 
   3   2   2      688.72      771.27      8.16 o 
   4   2   2      748.38      715.61     10.70 o 
   5   2   2      124.71      121.24      4.90 o 
   6   2   2       25.86       30.22      3.89 o 
   7   2   2        0.27       -3.09      3.09 o 
  -7   3   2       12.19       20.02      5.01 o 
  -6   3   2       30.85       36.17      4.31 o 
  -5   3   2       47.89       51.31      5.00 o 
  -4   3   2       29.10       34.49      2.87 o 
  -3   3   2      541.85      613.23      6.59 o 
  -2   3   2      341.76      329.49      4.95 o 
  -1   3   2     1107.60     1139.74     10.96 o 
   0   3   2      273.45      252.80      5.68 o 
   1   3   2     1111.35     1146.24     14.17 o 
   2   3   2      339.20      338.09      5.05 o 
   3   3   2      540.34      606.81      7.57 o 
   4   3   2       28.95       35.29      2.43 o 
   5   3   2       48.10       61.31      3.83 o 
   6   3   2       30.92       26.78      3.99 o 
   7   3   2       12.27       16.46      4.75 o 
  -7   4   2        8.30       18.33      5.91 o 
  -6   4   2       10.16        9.26      3.17 o 
  -5   4   2       85.27       72.47      4.72 o 
  -4   4   2      168.98      167.35      4.75 o 
  -3   4   2      907.40      934.24      9.97 o 
  -2   4   2      301.60      305.32      5.54 o 
  -1   4   2     2275.46     2245.89     19.57 o 
   0   4   2     1373.25     1301.71     10.94 o 
   1   4   2     2298.77     2274.65     19.64 o 
   2   4   2      292.55      299.21      5.59 o 
   3   4   2      917.11      944.36      9.56 o 
   4   4   2      171.25      167.65      4.87 o 
   5   4   2       82.07       84.91      4.30 o 
   6   4   2       10.13        4.56      3.34 o 
   7   4   2        7.74       12.17      4.59 o 
  -7   5   2       19.01       16.09      9.59 o 
  -6   5   2       29.55       16.78      5.61 o 
  -5   5   2       22.39       27.33      4.30 o 
  -4   5   2       91.27       96.03      5.61 o 
  -3   5   2       53.37       59.44      3.27 o 
  -2   5   2      340.58      344.97      6.38 o 
  -1   5   2       62.30       55.15      2.57 o 
   0   5   2       89.10       83.36      2.53 o 
   1   5   2       61.88       64.74      2.78 o 
   2   5   2      337.54      349.48      6.47 o 
   3   5   2       53.73       64.11      3.75 o 
   4   5   2       90.42       95.53      4.12 o 
   5   5   2       22.73       29.03      6.49 o 
   6   5   2       29.25       23.31      4.75 o 
   7   5   2       18.88       18.77      6.47 o 
  -7   6   2       25.32        9.96      8.99 o 
  -6   6   2       72.93       76.58      8.17 o 
  -5   6   2      112.16      119.34      8.27 o 
  -4   6   2       42.66       55.51      5.42 o 
  -3   6   2       96.92       91.67      5.75 o 
  -2   6   2      201.33      189.77      5.04 o 
  -1   6   2        7.95        7.00      1.44 o 
   0   6   2      884.04      736.45      7.46 o 
   1   6   2       10.33        8.53      1.32 o 
   2   6   2      197.52      181.79      4.00 o 
   3   6   2       97.54      100.81      4.31 o 
   4   6   2       44.25       51.78      3.79 o 
   5   6   2      114.32      118.46      6.93 o 
   6   6   2       73.48       74.84     11.74 o 
   7   6   2       25.41       25.20     10.00 o 
  -6   7   2        4.28       -4.49      5.81 o 
  -5   7   2       24.48       26.52      4.49 o 
  -4   7   2        1.74       13.05      3.36 o 
  -3   7   2       18.98       11.54      2.38 o 
  -2   7   2        8.27       11.51      2.10 o 
  -1   7   2       63.64       62.33      2.89 o 
   0   7   2       27.12       33.77      2.35 o 
   1   7   2       63.57       63.74      2.66 o 
   2   7   2        8.54        7.51      1.97 o 
   3   7   2       18.48       19.57      3.35 o 
   4   7   2        1.64       11.58      2.81 o 
   5   7   2       24.82       23.94      5.80 o 
   6   7   2        4.35       -0.54      4.74 o 
  -6   8   2        0.11        7.92      8.10 o 
  -5   8   2       84.49       71.05      6.26 o 
  -4   8   2       60.47       59.90      6.48 o 
  -3   8   2      219.46      195.56      6.31 o 
  -2   8   2      107.92      104.08      4.17 o 
  -1   8   2      245.18      228.07      5.43 o 
   0   8   2      203.24      194.46      4.13 o 
   1   8   2      257.36      232.48     10.25 o 
   2   8   2      109.46       99.07      4.50 o 
   3   8   2      227.91      214.93      7.99 o 
   4   8   2       60.17       67.96      4.67 o 
   5   8   2       86.53       74.82     15.35 o 
   6   8   2        0.11        5.17      4.96 o 
  -6   9   2        1.34       -3.55      6.91 o 
  -5   9   2       13.97       13.18      7.55 o 
  -4   9   2       73.68       72.60      6.07 o 
  -3   9   2       37.08       34.24      3.73 o 
  -2   9   2       81.01       84.41      4.17 o 
  -1   9   2       21.57       27.89      3.60 o 
   0   9   2       97.82      108.01      4.78 o 
   1   9   2       20.97       22.50      2.97 o 
   2   9   2       81.31       78.00      4.95 o 
   3   9   2       37.09       31.33      3.60 o 
   4   9   2       73.92       75.95      5.98 o 
   5   9   2       13.82        7.16      5.17 o 
   6   9   2        1.32        3.80      5.61 o 
  -5  10   2        8.98       18.03      6.04 o 
  -4  10   2       42.82       45.79      4.93 o 
  -3  10   2      217.52      223.08      7.00 o 
  -2  10   2       18.46       12.43      2.66 o 
  -1  10   2     1061.34     1035.45     16.39 o 
   0  10   2       15.20       18.20      3.02 o 
   1  10   2     1058.97     1009.53     14.89 o 
   2  10   2       18.64       13.33      2.68 o 
   3  10   2      215.47      224.18      7.86 o 
   4  10   2       42.84       44.94      5.47 o 
   5  10   2        8.64        7.77      7.55 o 
  -5  11   2       11.71       10.08      4.79 o 
  -4  11   2        3.01        4.77      3.99 o 
  -3  11   2       30.51       30.03      3.65 o 
  -2  11   2       29.79       31.30      3.35 o 
  -1  11   2       30.90       27.27      3.60 o 
   0  11   2        0.09       23.31      3.89 o 
   1  11   2       30.54       31.65      3.69 o 
   2  11   2       29.73       34.95      3.46 o 
   3  11   2       30.25       25.30      4.02 o 
   4  11   2        3.01        2.14      6.28 o 
   5  11   2       11.42       16.20      8.24 o 
  -4  12   2        4.43        4.44      4.23 o 
  -3  12   2       22.32       20.81      3.43 o 
  -2  12   2        2.58        3.34      2.78 o 
  -1  12   2       14.29       10.95      3.16 o 
   0  12   2       40.70       41.39      4.22 o 
   1  12   2       13.82       13.75      3.27 o 
   2  12   2        2.93        0.97      2.62 o 
   3  12   2       23.35       21.23      4.22 o 
   4  12   2        4.38        3.86      4.05 o 
  -4  13   2        2.35        6.07      5.47 o 
  -3  13   2        0.16        1.03      5.14 o 
  -2  13   2        2.64        5.73      3.48 o 
  -1  13   2        0.67       -1.95      4.82 o 
   0  13   2        9.20        7.95      3.13 o 
   1  13   2        0.67       -0.35      3.71 o 
   2  13   2        2.69        4.45      5.55 o 
   3  13   2        0.14       -2.51      9.46 o 
   4  13   2        2.39        8.78      5.80 o 
  -2  14   2       15.75       23.54      4.86 o 
  -1  14   2        2.40        6.48      3.44 o 
   0  14   2       52.25       51.59      5.15 o 
   1  14   2        2.31       11.38      3.59 o 
   2  14   2       16.12       19.08      6.16 o 
  -1  15   2       11.18       13.19      5.11 o 
   0  15   2        0.99        5.48      4.56 o 
   1  15   2       11.14       17.10      8.03 o 
   1   0   3    10595.95    10307.62     90.24 o 
   2   0   3     1108.01     1041.47      8.61 o 
   3   0   3      339.77      336.95      4.70 o 
   4   0   3      713.65      704.31      7.97 o 
   5   0   3       60.54       71.17      3.63 o 
   6   0   3        0.63        1.45      2.60 o 
   7   0   3        3.38        1.67      3.10 o 
  -7   1   3        8.12       17.60      4.65 o 
  -6   1   3       29.96       34.18      4.11 o 
  -5   1   3      106.72      100.33      4.54 o 
  -4   1   3       89.57       82.24      2.71 o 
  -3   1   3      423.58      462.32      5.62 o 
  -2   1   3     2205.21     2248.91     14.55 o 
  -1   1   3    22642.86    22278.00    142.21 o 
   0   1   3     6585.53     6463.50     53.68 o 
   1   1   3    22407.50    22300.94    210.00 o 
   2   1   3     2217.22     2288.87     17.39 o 
   3   1   3      401.48      447.68      5.86 o 
   4   1   3       89.69       92.23      3.39 o 
   5   1   3      112.34      103.25      3.75 o 
   6   1   3       29.94       26.21      4.20 o 
   7   1   3        7.99       15.96      4.71 o 
  -7   2   3        5.46        5.75      3.95 o 
  -6   2   3        2.12        2.32      2.64 o 
  -5   2   3       83.46       90.42      5.30 o 
  -4   2   3      170.28      167.06      6.45 o 
  -3   2   3      248.94      307.02      4.83 o 
  -2   2   3     1994.29     2056.02     14.68 o 
  -1   2   3     5554.53     5561.04     36.37 o 
   0   2   3     2523.45     2458.75     25.02 o 
   1   2   3     5558.96     5527.79     36.53 o 
   2   2   3     1990.07     2015.24     15.07 o 
   3   2   3      252.22      308.78      4.93 o 
   4   2   3      170.26      165.24      4.21 o 
   5   2   3       82.30       87.88      3.61 o 
   6   2   3        2.18        0.06      2.41 o 
   7   2   3        5.49        4.83      3.87 o 
  -7   3   3       14.33       16.89      4.79 o 
  -6   3   3       35.20       36.15      4.22 o 
  -5   3   3      331.17      327.71      7.34 o 
  -4   3   3       47.05       48.13      2.70 o 
  -3   3   3     1201.85     1207.97     17.09 o 
  -2   3   3      204.54      210.67      3.88 o 
  -1   3   3      602.86      533.88      5.80 o 
   0   3   3      920.46      737.73      7.74 o 
   1   3   3      591.04      526.54      6.46 o 
   2   3   3      198.18      207.96      4.39 o 
   3   3   3     1211.71     1175.70     10.96 o 
   4   3   3       50.28       49.98      2.76 o 
   5   3   3      322.67      314.21      6.44 o 
   6   3   3       34.66       37.40      5.48 o 
   7   3   3       14.17       21.26      4.97 o 
  -7   4   3        1.12        4.75      4.29 o 
  -6   4   3        7.85        2.93      3.41 o 
  -5   4   3       81.60       73.75      4.82 o 
  -4   4   3      125.25      117.25      4.16 o 
  -3   4   3       71.47       68.98      3.36 o 
  -2   4   3      889.54      957.46     10.99 o 
  -1   4   3     1391.16     1441.44     13.78 o 
   0   4   3      297.33      282.56      5.22 o 
   1   4   3     1379.84     1419.75     13.70 o 
   2   4   3      890.77      959.29      8.82 o 
   3   4   3       71.12       70.53      2.86 o 
   4   4   3      126.49      110.95      3.74 o 
   5   4   3       80.33       72.39      5.87 o 
   6   4   3        7.98       11.52      3.35 o 
   7   4   3        1.06        7.51      4.36 o 
  -7   5   3       23.62       18.45      9.41 o 
  -6   5   3        3.15        5.08      4.41 o 
  -5   5   3      153.33      153.46      7.51 o 
  -4   5   3      208.15      209.82      6.07 o 
  -3   5   3      233.74      235.17      5.71 o 
  -2   5   3      354.97      364.88      9.23 o 
  -1   5   3      173.59      232.73      4.34 o 
   0   5   3      293.71      200.49      3.84 o 
   1   5   3      171.38      223.91      4.46 o 
   2   5   3      371.10      380.25      5.64 o 
   3   5   3      223.77      215.11      4.33 o 
   4   5   3      211.04      221.37      5.70 o 
   5   5   3      157.09      166.28      5.71 o 
   6   5   3        2.82        4.54      4.82 o 
   7   5   3       24.07       25.65      6.77 o 
  -7   6   3        4.15       -5.84      7.60 o 
  -6   6   3        5.14        9.84      4.92 o 
  -5   6   3       10.23       10.51      4.24 o 
  -4   6   3       33.03       40.35      8.63 o 
  -3   6   3        7.94       11.97      2.20 o 
  -2   6   3      219.35      257.08      5.83 o 
  -1   6   3      475.35      548.24      7.34 o 
   0   6   3       76.96       90.40      3.00 o 
   1   6   3      472.72      535.12      7.86 o 
   2   6   3      219.39      247.66      4.73 o 
   3   6   3        8.32       10.67      2.18 o 
   4   6   3       33.10       37.06      3.49 o 
   5   6   3       10.25       12.69      5.01 o 
   6   6   3        5.20       18.58      5.71 o 
   7   6   3        4.28       12.11      8.99 o 
  -6   7   3       38.06       27.78      9.06 o 
  -5   7   3       13.13       18.46      4.35 o 
  -4   7   3      407.80      394.89     10.87 o 
  -3   7   3       28.22       30.93      3.10 o 
  -2   7   3      482.60      442.83      8.23 o 
  -1   7   3      440.08      403.91      9.42 o 
   0   7   3      803.51      829.18      8.54 o 
   1   7   3      444.56      415.60      6.86 o 
   2   7   3      489.62      462.71      8.36 o 
   3   7   3       30.22       27.27      3.66 o 
   4   7   3      409.56      393.99      8.95 o 
   5   7   3       12.57       20.34      5.29 o 
   6   7   3       38.69       25.12      9.42 o 
  -6   8   3        6.99       11.21      7.71 o 
  -5   8   3       29.58       27.81      4.77 o 
  -4   8   3       16.03       20.03      3.96 o 
  -3   8   3       97.16       90.54      5.38 o 
  -2   8   3      405.50      369.93      7.14 o 
  -1   8   3       33.02       36.70      2.67 o 
   0   8   3       47.86       63.10      2.70 o 
   1   8   3       33.63       32.16      2.89 o 
   2   8   3      401.96      368.08      8.46 o 
   3   8   3       97.29      106.46      5.01 o 
   4   8   3       15.41       20.81      4.00 o 
   5   8   3       29.75       28.56      6.32 o 
   6   8   3        6.82        7.35      5.83 o 
  -6   9   3        0.86        3.00      7.46 o 
  -5   9   3       18.50       14.59      4.37 o 
  -4   9   3       57.19       67.10      6.92 o 
  -3   9   3       49.77       50.69      4.82 o 
  -2   9   3       19.89       25.35      2.82 o 
  -1   9   3      209.28      209.33      5.54 o 
   0   9   3      220.70      218.39      6.16 o 
   1   9   3      209.23      206.41      5.42 o 
   2   9   3       23.66       33.45      3.42 o 
   3   9   3       49.57       52.22      4.15 o 
   4   9   3       59.17       52.28      5.40 o 
   5   9   3       18.61       23.78      6.27 o 
   6   9   3        0.65        5.41      5.86 o 
  -5  10   3        3.05        8.18      4.37 o 
  -4  10   3        5.82        9.03      3.29 o 
  -3  10   3       30.69       32.74      3.48 o 
  -2  10   3       22.36       19.85      2.80 o 
  -1  10   3      117.85      121.85      4.82 o 
   0  10   3      466.83      438.39     10.40 o 
   1  10   3      117.88      123.68      6.59 o 
   2  10   3       22.95       24.36      3.39 o 
   3  10   3       30.86       40.44      5.01 o 
   4  10   3        5.85       11.20      4.93 o 
   5  10   3        3.04       -1.67      4.90 o 
  -5  11   3       14.25        8.82      4.65 o 
  -4  11   3       55.74       51.41      5.54 o 
  -3  11   3       14.73       11.15      2.97 o 
  -2  11   3      211.40      188.06      6.16 o 
  -1  11   3        6.27        4.38      2.58 o 
   0  11   3      477.29      456.56     10.04 o 
   1  11   3        5.95        2.91      2.60 o 
   2  11   3      209.79      195.39      6.14 o 
   3  11   3       15.24       16.76      4.30 o 
   4  11   3       55.47       56.52      7.87 o 
   5  11   3       14.41       13.32      7.87 o 
  -4  12   3        2.87       -1.09      5.07 o 
  -3  12   3        4.51        8.83      3.23 o 
  -2  12   3        7.56        8.02      2.85 o 
  -1  12   3       13.59       10.47      3.37 o 
   0  12   3       81.94       71.83      5.02 o 
   1  12   3       13.57       13.35      4.60 o 
   2  12   3        7.83        7.65      3.68 o 
   3  12   3        4.46        8.13      3.44 o 
   4  12   3        2.73        1.67      5.07 o 
  -3  13   3        1.61        3.27      3.35 o 
  -2  13   3       20.25        7.46      3.48 o 
  -1  13   3       10.58        6.71      3.23 o 
   0  13   3       16.74       14.40      3.44 o 
   1  13   3       11.40        5.72      4.43 o 
   2  13   3       21.33       28.44      5.13 o 
   3  13   3        1.47       -2.71      4.33 o 
  -2  14   3        5.28       14.20      5.20 o 
  -1  14   3       19.02       12.30      3.80 o 
   0  14   3        1.43       -0.41      3.06 o 
   1  14   3       19.14       17.88      5.79 o 
   2  14   3        5.11       11.65      5.60 o 
  -1  15   3        1.17       -0.46      6.98 o 
   0  15   3        6.65       12.86      8.26 o 
   1  15   3        1.26       -1.10      6.36 o 
   0   0   4    15327.75    15247.33    228.59 o 
   1   0   4      474.58      520.65      5.44 o 
   2   0   4     1681.72     1947.11     13.83 o 
   3   0   4     1897.98     2121.52     15.05 o 
   4   0   4      598.33      574.00      7.09 o 
   5   0   4       37.75       41.32      3.06 o 
   6   0   4        0.91        3.39      2.54 o 
   7   0   4       11.27       14.78      3.83 o 
  -7   1   4        5.39        5.26      4.04 o 
  -6   1   4       40.83       39.99      4.18 o 
  -5   1   4       73.85       85.66      4.23 o 
  -4   1   4      283.29      291.46      5.56 o 
  -3   1   4     1206.45     1206.47      9.27 o 
  -2   1   4     2340.79     2411.76     14.29 o 
  -1   1   4    10473.47    11053.28     79.33 o 
   0   1   4     1940.12     1931.70     17.35 o 
   1   1   4    10470.86    11011.24     91.62 o 
   2   1   4     2357.44     2415.91     19.11 o 
   3   1   4     1203.32     1188.46     19.22 o 
   4   1   4      287.49      309.55      5.68 o 
   5   1   4       73.66       83.10      3.48 o 
   6   1   4       40.26       45.31      5.06 o 
   7   1   4        5.43        3.16      3.83 o 
  -7   2   4       17.61       20.41      4.78 o 
  -6   2   4       40.44       39.71      5.81 o 
  -5   2   4       56.94       55.87      5.30 o 
  -4   2   4      338.64      345.16      5.36 o 
  -3   2   4       70.55       69.12      2.49 o 
  -2   2   4      737.48      716.71      6.79 o 
  -1   2   4       15.86       18.41      2.85 o 
   0   2   4     4946.14     5199.08     37.84 o 
   1   2   4       18.19       17.44      1.12 o 
   2   2   4      743.86      702.47      6.85 o 
   3   2   4       73.90       75.65      2.67 o 
   4   2   4      335.60      346.43      5.97 o 
   5   2   4       55.91       52.68      3.06 o 
   6   2   4       40.01       38.81      8.00 o 
   7   2   4       18.01       24.82      5.03 o 
  -7   3   4        1.36        0.94      3.94 o 
  -6   3   4       10.70        3.97      4.80 o 
  -5   3   4       31.12       37.91      3.82 o 
  -4   3   4       27.11       31.23      2.33 o 
  -3   3   4      237.48      262.72      4.58 o 
  -2   3   4      354.11      345.57      5.03 o 
  -1   3   4      549.94      570.47      5.57 o 
   0   3   4      158.76      167.79      4.47 o 
   1   3   4      553.96      560.38      6.69 o 
   2   3   4      361.13      350.84      4.60 o 
   3   3   4      237.00      260.87      4.60 o 
   4   3   4       26.34       27.55      2.30 o 
   5   3   4       31.60       40.98      3.02 o 
   6   3   4       10.26       14.44      3.36 o 
   7   3   4        1.39        1.99      3.77 o 
  -7   4   4       10.25       16.81      5.96 o 
  -6   4   4       54.03       55.03      5.85 o 
  -5   4   4       85.03       83.98      4.99 o 
  -4   4   4      546.04      559.86      9.44 o 
  -3   4   4       10.31        8.88      1.65 o 
  -2   4   4      565.13      551.57      7.00 o 
  -1   4   4     1580.43     1514.49     11.78 o 
   0   4   4      168.17      252.85      6.23 o 
   1   4   4     1612.48     1543.63     14.48 o 
   2   4   4      552.41      539.92      6.19 o 
   3   4   4       12.76        8.39      1.68 o 
   4   4   4      543.26      552.74      8.60 o 
   5   4   4       88.35       86.70      5.02 o 
   6   4   4       52.68       50.96      5.74 o 
   7   4   4       10.27       13.80      4.64 o 
  -7   5   4        7.99        4.87      6.13 o 
  -6   5   4        6.22        9.23      4.70 o 
  -5   5   4      217.63      222.67      9.22 o 
  -4   5   4       91.46       73.11      6.50 o 
  -3   5   4      139.55      142.91      6.88 o 
  -2   5   4     1233.40     1281.08     14.06 o 
  -1   5   4     2108.56     2167.15     17.70 o 
   0   5   4     5358.01     5489.71     37.58 o 
   1   5   4     2113.85     2181.28     17.27 o 
   2   5   4     1227.52     1279.81     12.18 o 
   3   5   4      137.10      134.18      4.13 o 
   4   5   4       90.87       91.53      4.10 o 
   5   5   4      217.59      215.07      7.16 o 
   6   5   4        6.39        2.03      3.53 o 
   7   5   4        7.98       13.64      4.84 o 
  -7   6   4        6.63       -1.72      7.19 o 
  -6   6   4       27.08       24.42      6.10 o 
  -5   6   4      172.43      177.18      8.20 o 
  -4   6   4        2.80        2.68      3.30 o 
  -3   6   4      388.32      400.59      7.88 o 
  -2   6   4      349.54      312.87      6.50 o 
  -1   6   4       39.19       37.55      2.27 o 
   0   6   4      626.93      660.19      7.90 o 
   1   6   4       33.30       31.18      2.15 o 
   2   6   4      351.80      332.76      5.51 o 
   3   6   4      392.60      408.84      8.04 o 
   4   6   4        2.42        0.91      2.51 o 
   5   6   4      172.47      158.31      6.59 o 
   6   6   4       27.76       39.21      5.57 o 
   7   6   4        6.15       10.99      8.97 o 
  -6   7   4        6.05        4.83      4.74 o 
  -5   7   4       36.71       31.29      4.84 o 
  -4   7   4       28.00       38.01      4.54 o 
  -3   7   4       35.85       33.60      3.29 o 
  -2   7   4       25.53       26.77      2.42 o 
  -1   7   4      188.85      180.44      4.43 o 
   0   7   4      372.70      364.80      5.35 o 
   1   7   4      186.55      172.45      4.09 o 
   2   7   4       25.01       28.45      2.63 o 
   3   7   4       35.84       36.93      3.17 o 
   4   7   4       27.67       46.70      4.82 o 
   5   7   4       37.52       29.30      6.13 o 
   6   7   4        5.93        5.11      5.92 o 
  -6   8   4        3.29       -0.55      6.84 o 
  -5   8   4       41.23       48.60      6.49 o 
  -4   8   4       20.98       21.86      4.11 o 
  -3   8   4      204.34      190.18      5.67 o 
  -2   8   4       18.03       22.57      2.58 o 
  -1   8   4      206.59      199.22      5.02 o 
   0   8   4      109.34      112.86      3.33 o 
   1   8   4      207.91      196.96      5.60 o 
   2   8   4       18.99       20.89      2.64 o 
   3   8   4      206.10      206.33      6.42 o 
   4   8   4       21.54       18.84      4.00 o 
   5   8   4       41.89       36.50      6.65 o 
   6   8   4        3.37        5.22      5.37 o 
  -6   9   4        3.50       -5.21      5.21 o 
  -5   9   4       51.38       57.53      6.31 o 
  -4   9   4       97.68      112.50      6.25 o 
  -3   9   4       45.68       47.92      3.69 o 
  -2   9   4      257.24      250.36      7.98 o 
  -1   9   4      205.15      211.54      5.59 o 
   0   9   4       97.34       93.34      3.88 o 
   1   9   4      202.97      196.17      6.09 o 
   2   9   4      258.63      262.33      7.38 o 
   3   9   4       44.74       45.12      3.92 o 
   4   9   4       98.25      106.13      6.82 o 
   5   9   4       50.77       63.97      8.27 o 
   6   9   4        3.55        1.21      5.80 o 
  -5  10   4       31.97       31.06      5.82 o 
  -4  10   4        9.43        1.55      3.06 o 
  -3  10   4      122.84      131.09      5.47 o 
  -2  10   4       18.57       15.57      2.80 o 
  -1  10   4      303.46      272.27      7.13 o 
   0  10   4      233.37      236.55      7.04 o 
   1  10   4      307.51      273.82      7.57 o 
   2  10   4       18.74       12.38      2.87 o 
   3  10   4      124.19      114.66      6.90 o 
   4  10   4        9.58        7.69      3.67 o 
   5  10   4       31.15       30.75      7.32 o 
  -5  11   4        9.24       21.23      5.46 o 
  -4  11   4        0.37        1.00      3.12 o 
  -3  11   4        4.33        7.74      4.32 o 
  -2  11   4       70.23       64.69      4.24 o 
  -1  11   4        7.54       11.40      4.50 o 
   0  11   4        1.47        8.46      3.41 o 
   1  11   4        7.39       10.66      2.86 o 
   2  11   4       70.19       65.74      5.46 o 
   3  11   4        4.64        1.61      3.42 o 
   4  11   4        0.37        3.95      3.70 o 
   5  11   4        8.89       21.70      9.15 o 
  -4  12   4        1.16        1.84      3.99 o 
  -3  12   4       20.12       27.72      4.21 o 
  -2  12   4        4.19        7.13      2.63 o 
  -1  12   4       30.99       22.56      3.55 o 
   0  12   4        4.99        5.95      2.82 o 
   1  12   4       29.88       23.32      3.62 o 
   2  12   4        4.18        7.35      3.77 o 
   3  12   4       21.40       27.12      4.30 o 
   4  12   4        1.18       -5.22      5.22 o 
  -3  13   4        2.36        4.15      3.26 o 
  -2  13   4        1.94       10.56      3.41 o 
  -1  13   4        3.92        2.64      2.90 o 
   0  13   4        2.89        3.09      2.81 o 
   1  13   4        3.79        4.66      2.95 o 
   2  13   4        1.90        7.78      4.04 o 
   3  13   4        2.48        0.33      4.76 o 
  -2  14   4        8.48        8.80      4.29 o 
  -1  14   4        1.40       -0.95      3.10 o 
   0  14   4        0.00        3.94      4.05 o 
   1  14   4        1.22        1.41      3.92 o 
   2  14   4        7.88       -2.19      5.28 o 
  -1  15   4        1.18       17.90      8.01 o 
   0  15   4        1.04        3.36      6.75 o 
   1   0   5      485.03      468.94      4.75 o 
   2   0   5     4771.35     5090.05     31.48 o 
   3   0   5       74.14       76.61      3.31 o 
   4   0   5      218.76      218.09      4.35 o 
   5   0   5      158.69      154.79      4.75 o 
   6   0   5        1.05        2.28      2.38 o 
   7   0   5        1.65       -3.71      3.71 o 
  -7   1   5       16.62       28.96      7.17 o 
  -6   1   5        1.48        6.78      2.86 o 
  -5   1   5      178.90      177.48      5.58 o 
  -4   1   5        5.27        5.92      1.57 o 
  -3   1   5      713.37      778.65      6.95 o 
  -2   1   5      768.38      798.15      6.44 o 
  -1   1   5     5143.47     5232.67     43.48 o 
   0   1   5      157.19      102.89      2.21 o 
   1   1   5     5195.28     5313.01     39.07 o 
   2   1   5      773.11      782.58      8.24 o 
   3   1   5      727.29      793.27      9.19 o 
   4   1   5        4.97        4.39      1.83 o 
   5   1   5      180.27      177.53      4.64 o 
   6   1   5        1.59        4.26      2.28 o 
   7   1   5       16.60       30.20      5.38 o 
  -7   2   5        3.86        3.89      3.88 o 
  -6   2   5        0.99        1.49      2.49 o 
  -5   2   5        2.15        6.92      2.32 o 
  -4   2   5      318.94      325.25      5.18 o 
  -3   2   5     1164.98     1146.48     10.48 o 
  -2   2   5      223.03      225.64      3.69 o 
  -1   2   5     8612.45     8789.48     51.17 o 
   0   2   5     3718.14     3778.85     32.12 o 
   1   2   5     8587.10     8741.37     56.38 o 
   2   2   5      221.44      235.08      3.64 o 
   3   2   5     1178.44     1163.78     10.80 o 
   4   2   5      319.02      323.53      5.82 o 
   5   2   5        1.79        1.21      1.69 o 
   6   2   5        0.93        2.45      2.45 o 
   7   2   5        3.70        2.37      3.87 o 
  -7   3   5       17.52       13.72      4.51 o 
  -6   3   5       33.34       26.19      4.59 o 
  -5   3   5      299.05      279.66      7.90 o 
  -4   3   5       78.01       72.97      3.61 o 
  -3   3   5      363.18      333.53      5.84 o 
  -2   3   5       11.60       13.02      1.73 o 
  -1   3   5       58.47       58.38      1.78 o 
   0   3   5    10428.69    10303.92     65.47 o 
   1   3   5       68.59       70.13      2.05 o 
   2   3   5       10.49       12.72      1.23 o 
   3   3   5      359.07      330.69      5.72 o 
   4   3   5       82.18       85.14      3.30 o 
   5   3   5      294.48      272.50      7.06 o 
   6   3   5       33.61       32.43      4.18 o 
   7   3   5       17.29       14.54      6.77 o 
  -7   4   5       31.76       31.79      7.21 o 
  -6   4   5        5.01        7.52      4.40 o 
  -5   4   5       97.49       97.03      6.02 o 
  -4   4   5       32.07       38.47      3.97 o 
  -3   4   5      143.80      125.45      4.13 o 
  -2   4   5      186.96      163.17      4.30 o 
  -1   4   5     1224.00     1325.39     10.64 o 
   0   4   5      685.66      696.73      7.15 o 
   1   4   5     1217.68     1319.19     11.36 o 
   2   4   5      190.15      165.68      3.31 o 
   3   4   5      140.60      117.90      3.30 o 
   4   4   5       31.14       44.44      2.77 o 
   5   4   5       95.35       91.67      4.57 o 
   6   4   5        5.14        8.83      4.34 o 
   7   4   5       31.95       39.58      6.01 o 
  -7   5   5        6.70       -2.48      4.96 o 
  -6   5   5       49.26       47.68      7.13 o 
  -5   5   5       58.23       69.08      5.71 o 
  -4   5   5      496.45      459.12     11.28 o 
  -3   5   5      486.73      508.16      8.44 o 
  -2   5   5      702.42      619.91      8.89 o 
  -1   5   5      896.44      827.02      8.99 o 
   0   5   5      779.99      891.65     10.26 o 
   1   5   5      881.54      814.29      8.56 o 
   2   5   5      714.04      630.99      7.73 o 
   3   5   5      486.02      492.73      8.49 o 
   4   5   5      495.20      464.00      8.31 o 
   5   5   5       57.58       75.18      4.92 o 
   6   5   5       48.00       47.36      5.75 o 
   7   5   5        7.03        6.36      4.28 o 
  -7   6   5        3.13       -7.48      7.76 o 
  -6   6   5        6.56       -3.36      4.06 o 
  -5   6   5       15.41       18.31      4.17 o 
  -4   6   5      229.78      208.66      8.78 o 
  -3   6   5       46.73       57.08      3.44 o 
  -2   6   5      130.29      143.83      4.00 o 
  -1   6   5      203.91      221.39      4.59 o 
   0   6   5     1897.75     1978.89     16.76 o 
   1   6   5      202.24      217.39      4.95 o 
   2   6   5      132.50      139.92      3.69 o 
   3   6   5       47.78       54.73      3.41 o 
   4   6   5      232.28      231.02      6.10 o 
   5   6   5       15.97       22.17      3.61 o 
   6   6   5        6.68        7.81      3.98 o 
   7   6   5        3.20        4.76      8.45 o 
  -6   7   5        5.63        7.70      5.30 o 
  -5   7   5        4.73        4.24      3.53 o 
  -4   7   5      253.01      246.99     12.69 o 
  -3   7   5        7.23        7.59      2.21 o 
  -2   7   5      180.59      158.49      4.52 o 
  -1   7   5      202.60      209.02      4.80 o 
   0   7   5     1372.03     1369.43     13.44 o 
   1   7   5      205.81      220.76      4.58 o 
   2   7   5      188.34      173.75      5.18 o 
   3   7   5        6.36       -0.12      2.80 o 
   4   7   5      254.79      249.66     10.94 o 
   5   7   5        4.43        4.76      5.84 o 
   6   7   5        5.74       13.68      5.66 o 
  -6   8   5       14.26       12.88      5.98 o 
  -5   8   5        1.23        5.02      3.75 o 
  -4   8   5       25.07       18.06      3.95 o 
  -3   8   5      209.26      208.68      5.89 o 
  -2   8   5      210.35      190.11      5.22 o 
  -1   8   5      221.03      223.50      5.36 o 
   0   8   5      803.31      824.57     10.23 o 
   1   8   5      221.52      218.99      4.96 o 
   2   8   5      208.55      188.26      5.75 o 
   3   8   5      209.74      202.21     10.53 o 
   4   8   5       24.01       24.13      4.23 o 
   5   8   5        1.15        2.45      6.39 o 
   6   8   5       14.00       19.56      6.48 o 
  -6   9   5       10.78       11.31      6.58 o 
  -5   9   5       53.31       57.43      5.56 o 
  -4   9   5      218.31      212.75      8.31 o 
  -3   9   5       13.31       15.86      2.78 o 
  -2   9   5      134.25      140.63      5.14 o 
  -1   9   5      236.76      228.95      5.79 o 
   0   9   5      418.43      400.80      8.24 o 
   1   9   5      237.47      248.53      6.81 o 
   2   9   5      135.61      137.81      5.49 o 
   3   9   5       13.44       21.10      3.85 o 
   4   9   5      220.30      207.16      8.62 o 
   5   9   5       53.43       49.18      7.55 o 
   6   9   5       11.02        6.88      6.00 o 
  -5  10   5       13.10       14.05      3.94 o 
  -4  10   5        1.47        6.01      3.13 o 
  -3  10   5       98.51      108.29      6.02 o 
  -2  10   5       54.72       57.74      7.27 o 
  -1  10   5       14.22       14.74      2.61 o 
   0  10   5      196.46      188.84      8.36 o 
   1  10   5       14.42       13.38      3.22 o 
   2  10   5       53.02       54.24      4.21 o 
   3  10   5       98.94      119.45      7.21 o 
   4  10   5        1.67       -0.94      3.28 o 
   5  10   5       13.15       10.86      5.50 o 
  -5  11   5       12.74        8.24      4.71 o 
  -4  11   5       23.80       25.66      4.67 o 
  -3  11   5        5.28        3.72      2.95 o 
  -2  11   5       77.88       76.39      5.02 o 
  -1  11   5        7.12       11.01      2.48 o 
   0  11   5      155.74      161.07      6.37 o 
   1  11   5        6.67        7.68      2.77 o 
   2  11   5       77.69       72.76      6.15 o 
   3  11   5        5.59        5.88      3.77 o 
   4  11   5       22.29       17.73      4.67 o 
   5  11   5       12.93       11.72      8.12 o 
  -4  12   5       21.66       19.48      4.37 o 
  -3  12   5        4.17        1.46      2.93 o 
  -2  12   5       41.73       45.84      4.09 o 
  -1  12   5       27.31       26.03      3.77 o 
   0  12   5       90.81      104.76      5.74 o 
   1  12   5       27.23       32.95      4.83 o 
   2  12   5       42.36       40.46      8.75 o 
   3  12   5        4.13       12.27      3.70 o 
   4  12   5       21.56       21.29      6.08 o 
  -3  13   5        8.83       11.30      4.28 o 
  -2  13   5        9.79        7.51      3.32 o 
  -1  13   5        2.66        4.56      3.07 o 
   0  13   5        3.17        2.28      2.89 o 
   1  13   5        3.09        3.79      3.51 o 
   2  13   5        9.95       15.95      4.60 o 
   3  13   5        8.30        7.62      5.25 o 
  -2  14   5        0.50        2.36      3.85 o 
  -1  14   5        6.27        8.55      5.74 o 
   0  14   5       13.76       12.14      3.86 o 
   1  14   5        6.40       11.98      4.44 o 
   2  14   5        0.57        5.90      6.52 o 
   0  15   5        0.61        3.25      7.53 o 
   0   0   6     4198.53     4428.45     45.64 o 
   1   0   6     6023.64     6145.29     45.68 o 
   2   0   6     5852.13     6124.99     37.29 o 
   3   0   6        4.36        0.93      1.24 o 
   4   0   6     1081.50      978.14      9.68 o 
   5   0   6       16.45       17.12      2.42 o 
   6   0   6        0.02        2.20      2.17 o 
   7   0   6       16.78       13.49      7.00 o 
  -7   1   6       10.38       14.61      5.64 o 
  -6   1   6       35.02       32.37      3.62 o 
  -5   1   6       58.60       60.26      3.76 o 
  -4   1   6      186.43      191.10      3.72 o 
  -3   1   6     1089.55     1024.72      8.21 o 
  -2   1   6     1549.08     1562.59     10.06 o 
  -1   1   6     1212.45     1183.36      9.56 o 
   0   1   6     2467.91     2412.00     21.45 o 
   1   1   6     1214.56     1189.60     10.99 o 
   2   1   6     1558.18     1591.72     14.52 o 
   3   1   6     1089.36      996.49     10.75 o 
   4   1   6      181.33      180.93      4.93 o 
   5   1   6       58.30       63.49      3.22 o 
   6   1   6       34.23       35.97      3.28 o 
   7   1   6       10.26        9.00      5.15 o 
  -7   2   6       14.85       16.32     10.39 o 
  -6   2   6       51.76       44.28      5.28 o 
  -5   2   6      167.18      140.63      5.22 o 
  -4   2   6      331.97      320.61      5.77 o 
  -3   2   6      668.26      643.69      7.01 o 
  -2   2   6      641.13      726.89      7.46 o 
  -1   2   6      242.38      198.29      3.07 o 
   0   2   6    12129.46    11852.38     83.70 o 
   1   2   6      250.10      208.98      3.27 o 
   2   2   6      672.10      751.94      7.93 o 
   3   2   6      668.51      647.97      7.53 o 
   4   2   6      326.00      318.40      7.40 o 
   5   2   6      164.64      138.88      4.28 o 
   6   2   6       52.44       57.85      4.31 o 
   7   2   6       14.73       14.38      4.55 o 
  -7   3   6        2.38        5.43      4.23 o 
  -6   3   6       14.70       14.09      4.75 o 
  -5   3   6       33.63       36.09      3.30 o 
  -4   3   6       18.45       18.64      2.11 o 
  -3   3   6       84.72       82.52      2.95 o 
  -2   3   6       70.67       63.53      2.70 o 
  -1   3   6      263.60      285.94      4.90 o 
   0   3   6     7880.68     8170.08     59.05 o 
   1   3   6      266.71      286.68      3.62 o 
   2   3   6       75.30       68.70      4.15 o 
   3   3   6       83.98       87.48      2.93 o 
   4   3   6       20.13       25.32      2.75 o 
   5   3   6       33.95       29.60      3.46 o 
   6   3   6       15.10       12.78      3.39 o 
   7   3   6        2.29       -0.59      3.91 o 
  -7   4   6        3.32       -1.43      4.90 o 
  -6   4   6       85.72       90.52     12.39 o 
  -5   4   6      147.23      129.83     12.36 o 
  -4   4   6     1302.00     1267.62     16.51 o 
  -3   4   6      135.23      132.10      3.70 o 
  -2   4   6      487.51      505.56      6.63 o 
  -1   4   6      432.42      381.64      4.78 o 
   0   4   6       19.39       15.35      1.31 o 
   1   4   6      416.90      361.43      4.90 o 
   2   4   6      469.59      490.38      5.94 o 
   3   4   6      143.13      139.24      3.55 o 
   4   4   6     1295.17     1242.03     12.78 o 
   5   4   6      148.64      133.74      5.97 o 
   6   4   6       85.22       98.74      7.08 o 
   7   4   6        3.64        7.39      4.24 o 
  -7   5   6        2.48        5.48      6.32 o 
  -6   5   6        5.38        7.75      4.89 o 
  -5   5   6       47.43       64.37      8.17 o 
  -4   5   6      123.45      125.50      7.67 o 
  -3   5   6      344.93      348.90      6.98 o 
  -2   5   6      128.53      122.63      3.29 o 
  -1   5   6     1749.79     1888.58     14.54 o 
   0   5   6     3165.33     3205.42     23.78 o 
   1   5   6     1750.85     1891.46     15.62 o 
   2   5   6      126.39      117.25      3.33 o 
   3   5   6      348.51      345.66      8.97 o 
   4   5   6      124.32      135.92      6.45 o 
   5   5   6       48.58       55.14      4.54 o 
   6   5   6        5.24       10.33      4.03 o 
   7   5   6        2.52        4.09      4.18 o 
  -7   6   6        6.60        2.29      5.60 o 
  -6   6   6        3.58        3.63      4.67 o 
  -5   6   6      108.91      102.79      8.43 o 
  -4   6   6       67.97       70.95      8.46 o 
  -3   6   6      451.33      440.51      8.31 o 
  -2   6   6      211.99      196.05      4.61 o 
  -1   6   6     1705.77     1695.92     15.44 o 
   0   6   6      142.11      182.19      5.40 o 
   1   6   6     1730.25     1722.80     15.09 o 
   2   6   6      218.84      207.78      4.45 o 
   3   6   6      458.06      464.17      8.61 o 
   4   6   6       69.66       68.37      4.49 o 
   5   6   6      110.09       97.20      5.59 o 
   6   6   6        3.22       11.48      4.13 o 
   7   6   6        6.51        6.73      7.90 o 
  -6   7   6        5.91        0.11      4.62 o 
  -5   7   6       11.57        9.53      4.23 o 
  -4   7   6       29.92       23.94      4.16 o 
  -3   7   6       27.62       19.20      2.75 o 
  -2   7   6       73.67       71.57      3.35 o 
  -1   7   6      148.00      133.86      3.93 o 
   0   7   6      140.09      132.01      3.77 o 
   1   7   6      147.56      127.32      3.57 o 
   2   7   6       71.77       64.31      3.52 o 
   3   7   6       27.94       21.70      2.77 o 
   4   7   6       29.99       29.71      9.32 o 
   5   7   6       12.09       20.05      4.33 o 
   6   7   6        6.05        3.08      6.48 o 
  -6   8   6       10.36       18.56      5.16 o 
  -5   8   6       54.84       54.95      5.20 o 
  -4   8   6       49.27       60.54      4.83 o 
  -3   8   6      440.75      441.90      8.33 o 
  -2   8   6       75.20       85.95      3.85 o 
  -1   8   6     1250.06     1164.83     13.05 o 
   0   8   6        0.15        4.66      1.69 o 
   1   8   6     1251.16     1166.98     12.61 o 
   2   8   6       76.76       90.33      4.30 o 
   3   8   6      439.06      451.96     11.29 o 
   4   8   6       49.68       52.60      5.20 o 
   5   8   6       54.99       50.88      7.36 o 
   6   8   6       10.45       10.65      5.94 o 
  -6   9   6        2.72       -1.33      5.13 o 
  -5   9   6       16.84       21.57      5.20 o 
  -4   9   6       16.58       21.95      3.76 o 
  -3   9   6       58.18       73.35      4.24 o 
  -2   9   6      133.23      120.26      4.67 o 
  -1   9   6      697.90      664.81      9.83 o 
   0   9   6      248.64      263.14      9.67 o 
   1   9   6      694.62      650.72     13.54 o 
   2   9   6      134.39      121.37      5.80 o 
   3   9   6       56.29       55.36      5.28 o 
   4   9   6       16.73       18.87      4.27 o 
   5   9   6       16.36       22.86      6.06 o 
   6   9   6        2.77       -0.62      7.39 o 
  -5  10   6       16.87       21.22      4.68 o 
  -4  10   6       27.84       25.88      4.23 o 
  -3  10   6       19.50       17.40      3.49 o 
  -2  10   6       24.21       29.69      3.24 o 
  -1  10   6       46.96       43.20      4.21 o 
   0  10   6       14.73       17.43      4.37 o 
   1  10   6       43.49       45.10      4.82 o 
   2  10   6       24.15       26.16      4.22 o 
   3  10   6       20.39       14.31      3.87 o 
   4  10   6       27.74       30.00      4.84 o 
   5  10   6       15.92        9.04      5.36 o 
  -5  11   6        5.66        3.95      4.62 o 
  -4  11   6       11.29       10.98      3.69 o 
  -3  11   6       49.10       46.79      4.71 o 
  -2  11   6        8.19       10.13      2.74 o 
  -1  11   6       63.29       58.36      3.91 o 
   0  11   6       15.87       12.45      2.98 o 
   1  11   6       65.56       63.02      4.64 o 
   2  11   6        8.18       11.91      3.78 o 
   3  11   6       50.28       58.99      5.89 o 
   4  11   6       11.29       11.66      4.51 o 
   5  11   6        5.41       13.96      7.69 o 
  -4  12   6        6.15       10.48      4.10 o 
  -3  12   6       17.59       11.36      3.53 o 
  -2  12   6        7.03       13.45      3.00 o 
  -1  12   6       65.01       59.61      4.84 o 
   0  12   6      110.20      103.40      5.73 o 
   1  12   6       64.90       59.90      7.51 o 
   2  12   6        6.69        8.87      3.70 o 
   3  12   6       18.69       19.38      4.83 o 
   4  12   6        5.92        9.77      5.18 o 
  -3  13   6       15.02       13.38      3.79 o 
  -2  13   6        3.91        2.07      3.14 o 
  -1  13   6       50.06       60.87      5.17 o 
   0  13   6       27.41       31.22      4.22 o 
   1  13   6       49.77       58.22      6.20 o 
   2  13   6        3.92        2.89      3.71 o 
   3  13   6       15.24       17.56      8.11 o 
  -2  14   6        8.17        3.60      4.53 o 
  -1  14   6        3.38       12.31      4.30 o 
   0  14   6        1.52        2.73      3.76 o 
   1  14   6        3.81        2.54      3.98 o 
   2  14   6        7.74        9.70      7.44 o 
   0  15   6        0.56        3.57      6.91 o 
   1   0   7       49.28       37.89      1.32 o 
   2   0   7     2194.47     2241.32     15.48 o 
   3   0   7       67.02       72.56      2.50 o 
   4   0   7       43.96       62.98      2.67 o 
   5   0   7       78.40       77.22      3.77 o 
   6   0   7       27.27       26.89      3.77 o 
   7   0   7        4.78        5.01      5.17 o 
  -7   1   7       49.13       49.33      7.58 o 
  -6   1   7       47.02       45.37      4.88 o 
  -5   1   7      380.19      348.16      7.57 o 
  -4   1   7      190.67      186.09      4.44 o 
  -3   1   7     2005.24     2075.65     13.68 o 
  -2   1   7       17.69       18.99      1.50 o 
  -1   1   7     6085.78     6078.65     39.49 o 
   0   1   7     3759.41     3809.67     28.21 o 
   1   1   7     6062.78     6054.12     44.56 o 
   2   1   7       17.50       14.75      1.35 o 
   3   1   7     2048.08     2107.27     17.92 o 
   4   1   7      190.05      186.14      4.98 o 
   5   1   7      373.61      351.14      6.75 o 
   6   1   7       46.67       49.47      4.29 o 
   7   1   7       47.24       52.10      9.37 o 
  -7   2   7       10.74       10.18      4.33 o 
  -6   2   7       10.03        5.08      3.07 o 
  -5   2   7        9.44        9.94      2.57 o 
  -4   2   7       15.50       16.91      2.06 o 
  -3   2   7       84.60       75.20      2.28 o 
  -2   2   7      104.80      131.25      2.53 o 
  -1   2   7     5353.05     5211.92     31.61 o 
   0   2   7    11499.59    11368.09     65.29 o 
   1   2   7     5381.09     5221.70     41.43 o 
   2   2   7      102.77      129.95      2.82 o 
   3   2   7       87.66       75.03      2.71 o 
   4   2   7       14.93       18.39      2.31 o 
   5   2   7        9.36       14.61      2.88 o 
   6   2   7       10.02       13.24      2.63 o 
   7   2   7       10.90        8.86      4.19 o 
  -7   3   7       13.81       16.31      5.88 o 
  -6   3   7        4.86        3.95      3.51 o 
  -5   3   7       34.37       34.09      3.24 o 
  -4   3   7       35.15       37.44      3.47 o 
  -3   3   7      968.87      957.59     10.26 o 
  -2   3   7      237.72      236.66      3.76 o 
  -1   3   7      838.90      789.62      7.02 o 
   0   3   7        3.37        4.20      0.92 o 
   1   3   7      806.92      771.57      6.84 o 
   2   3   7      247.37      250.67      3.93 o 
   3   3   7      960.66      945.43      9.65 o 
   4   3   7       35.53       32.26      2.45 o 
   5   3   7       32.04       35.53      3.34 o 
   6   3   7        5.26        8.50      3.23 o 
   7   3   7       14.58       18.14      4.88 o 
  -7   4   7        0.73       -1.13      7.63 o 
  -6   4   7        1.72        1.52      4.36 o 
  -5   4   7       41.29       35.82      4.85 o 
  -4   4   7       98.19      114.45      5.19 o 
  -3   4   7      197.52      199.31      4.45 o 
  -2   4   7      461.74      477.45      8.11 o 
  -1   4   7     2274.36     2382.25     16.82 o 
   0   4   7     1499.99     1689.77     15.38 o 
   1   4   7     2252.77     2379.75     18.19 o 
   2   4   7      468.87      482.20      6.39 o 
   3   4   7      201.76      205.09      4.23 o 
   4   4   7       99.23      114.59      3.91 o 
   5   4   7       42.25       38.83      3.99 o 
   6   4   7        1.62        4.86      3.69 o 
   7   4   7        0.69        0.67      3.70 o 
  -7   5   7       14.63        3.87      5.63 o 
  -6   5   7       52.57       51.36      7.55 o 
  -5   5   7      185.80      185.97     10.03 o 
  -4   5   7      512.00      489.21      9.98 o 
  -3   5   7      164.68      170.20      7.37 o 
  -2   5   7      730.80      745.86      8.22 o 
  -1   5   7      944.93      951.62      9.04 o 
   0   5   7     4344.46     4601.13     32.48 o 
   1   5   7      960.10      972.45      9.67 o 
   2   5   7      730.04      743.96      8.66 o 
   3   5   7      169.84      165.82      4.01 o 
   4   5   7      513.86      496.64     16.30 o 
   5   5   7      187.41      191.80      6.99 o 
   6   5   7       53.52       48.66      5.84 o 
   7   5   7       14.84       11.50      4.89 o 
  -7   6   7       15.32       10.64      5.56 o 
  -6   6   7        1.89       -2.06      4.52 o 
  -5   6   7       38.64       44.26      6.41 o 
  -4   6   7      140.92      134.68      7.60 o 
  -3   6   7       26.40       31.08      2.67 o 
  -2   6   7       59.85       59.95      2.93 o 
  -1   6   7      326.60      313.44      9.44 o 
   0   6   7        9.75       13.38      1.64 o 
   1   6   7      322.09      307.68      5.22 o 
   2   6   7       61.19       60.49      2.73 o 
   3   6   7       24.79       35.47      3.04 o 
   4   6   7      144.30      141.83     10.14 o 
   5   6   7       37.69       44.16      4.40 o 
   6   6   7        2.01        8.43      3.92 o 
   7   6   7       15.53       12.81      5.94 o 
  -6   7   7       10.42       11.55      4.55 o 
  -5   7   7        2.72        1.59      4.06 o 
  -4   7   7      169.42      157.90      6.54 o 
  -3   7   7      104.71      106.00      4.86 o 
  -2   7   7       45.58       42.47      2.84 o 
  -1   7   7       32.77       33.70      2.38 o 
   0   7   7       39.01       35.62      2.37 o 
   1   7   7       33.59       38.75      2.62 o 
   2   7   7       50.43       55.65      3.10 o 
   3   7   7      102.19       87.70      5.94 o 
   4   7   7      174.68      147.19      7.15 o 
   5   7   7        2.89       10.18      3.67 o 
   6   7   7        9.84       17.84      6.19 o 
  -6   8   7       15.07       17.22      4.99 o 
  -5   8   7        1.33        6.23      3.14 o 
  -4   8   7        3.46        3.23      3.68 o 
  -3   8   7       49.69       51.43      4.28 o 
  -2   8   7        9.36       11.81      2.42 o 
  -1   8   7      286.20      296.28      6.18 o 
   0   8   7        0.17        2.07      2.03 o 
   1   8   7      286.09      306.66      9.21 o 
   2   8   7        8.99       13.68      2.44 o 
   3   8   7       50.13       45.45      4.77 o 
   4   8   7        2.93        3.75      3.18 o 
   5   8   7        1.38        0.32      3.64 o 
   6   8   7       15.15        9.62      5.73 o 
  -6   9   7       12.12        9.72      4.90 o 
  -5   9   7       25.09       23.20      4.41 o 
  -4   9   7       77.97       80.41      5.53 o 
  -3   9   7       46.72       46.55      4.30 o 
  -2   9   7      420.79      421.79      8.08 o 
  -1   9   7      320.84      315.17      6.93 o 
   0   9   7     2199.02     2064.34     23.16 o 
   1   9   7      321.28      314.85      9.43 o 
   2   9   7      419.95      422.68      9.08 o 
   3   9   7       46.74       50.05      5.10 o 
   4   9   7       75.47       68.42      5.98 o 
   5   9   7       25.11       22.72      6.22 o 
   6   9   7       12.19       13.00      8.28 o 
  -5  10   7        5.49        6.57      3.75 o 
  -4  10   7       14.44       27.15      4.25 o 
  -3  10   7       56.49       62.04      5.84 o 
  -2  10   7       74.45       73.03      4.22 o 
  -1  10   7       34.75       31.74      3.74 o 
   0  10   7       54.68       54.50      4.09 o 
   1  10   7       34.56       38.35      4.47 o 
   2  10   7       74.66       78.92      5.91 o 
   3  10   7       56.64       52.96      8.77 o 
   4  10   7       14.95       11.97      3.97 o 
   5  10   7        5.53        8.43      5.45 o 
  -5  11   7        6.74        8.71      4.29 o 
  -4  11   7       21.82       17.28      4.10 o 
  -3  11   7        6.81        5.72      3.08 o 
  -2  11   7      110.20      115.52      5.17 o 
  -1  11   7        9.89       11.01      2.47 o 
   0  11   7       34.56       37.09      3.87 o 
   1  11   7        9.75        6.40      2.67 o 
   2  11   7      113.63      114.85      7.16 o 
   3  11   7        6.94       15.39      4.23 o 
   4  11   7       21.47       17.90      4.69 o 
   5  11   7        6.53       13.07      7.83 o 
  -4  12   7       29.40       35.36      8.75 o 
  -3  12   7        4.84        6.58      3.26 o 
  -2  12   7       43.27       47.04      4.11 o 
  -1  12   7       24.78       26.55      3.91 o 
   0  12   7      157.85      183.17      7.03 o 
   1  12   7       24.69       29.92      4.85 o 
   2  12   7       43.65       41.99      8.54 o 
   3  12   7        4.83        5.71      4.11 o 
   4  12   7       29.28       37.99      7.27 o 
  -3  13   7       21.66       15.58      3.99 o 
  -2  13   7        2.59        3.15      3.17 o 
  -1  13   7       12.20       10.09      3.26 o 
   0  13   7        8.42       13.91      3.52 o 
   1  13   7       12.14       12.79      4.17 o 
   2  13   7        2.88        5.84      5.53 o 
   3  13   7       21.04       18.07      6.00 o 
  -2  14   7        0.45       -1.02      4.24 o 
  -1  14   7        8.50        6.32      4.02 o 
   0  14   7       18.86       21.70      4.98 o 
   1  14   7        8.71        4.01      5.93 o 
   2  14   7        0.36       12.38      7.46 o 
   0  15   7        0.71        8.35      7.35 o 
   0   0   8      118.24      109.73      2.95 o 
   1   0   8     1418.51     1354.59     11.42 o 
   2   0   8       31.58       39.71      1.41 o 
   3   0   8      886.33      895.50     10.25 o 
   4   0   8      113.93      107.03      5.01 o 
   5   0   8        8.71        3.30      2.24 o 
   6   0   8        7.10       13.82      2.74 o 
   7   0   8       12.53       16.44      5.91 o 
  -7   1   8       11.20       17.89      5.97 o 
  -6   1   8       48.85       44.00      4.62 o 
  -5   1   8       60.97       70.14      4.26 o 
  -4   1   8      180.60      184.13      4.10 o 
  -3   1   8      262.96      272.83      3.68 o 
  -2   1   8     1044.23     1020.68      8.08 o 
  -1   1   8      379.80      401.98      4.20 o 
   0   1   8      158.34      156.26      2.59 o 
   1   1   8      380.27      401.26      5.99 o 
   2   1   8     1030.56     1003.33      8.58 o 
   3   1   8      261.09      259.61      5.02 o 
   4   1   8      188.16      189.81      5.01 o 
   5   1   8       60.96       67.18      3.36 o 
   6   1   8       47.11       42.80      3.61 o 
   7   1   8       11.05       16.07      5.36 o 
  -7   2   8       20.20       14.85      5.62 o 
  -6   2   8       31.75       36.42      5.08 o 
  -5   2   8      265.29      258.85      6.66 o 
  -4   2   8      652.44      655.89      8.40 o 
  -3   2   8       60.63       59.11      3.52 o 
  -2   2   8      824.66      793.15      7.23 o 
  -1   2   8     3215.98     3228.71     20.55 o 
   0   2   8    12178.31    12011.57     68.99 o 
   1   2   8     3193.90     3189.80     25.52 o 
   2   2   8      834.38      815.16      8.28 o 
   3   2   8       63.00       62.87      3.48 o 
   4   2   8      656.69      653.28      8.54 o 
   5   2   8      262.25      254.83      5.95 o 
   6   2   8       32.55       37.03      3.42 o 
   7   2   8       19.98       25.27      6.20 o 
  -7   3   8       14.33       13.87      5.95 o 
  -6   3   8       10.08        6.86      4.66 o 
  -5   3   8       24.84       23.96      3.53 o 
  -4   3   8       34.85       36.95      2.84 o 
  -3   3   8      168.57      148.92      4.95 o 
  -2   3   8      230.11      235.70      3.74 o 
  -1   3   8     1083.62     1089.99      8.93 o 
   0   3   8     3890.57     3961.81     27.15 o 
   1   3   8     1092.87     1094.45      9.46 o 
   2   3   8      233.61      239.86      5.16 o 
   3   3   8      171.29      166.29      3.31 o 
   4   3   8       36.91       42.53      2.70 o 
   5   3   8       25.06       27.84      3.21 o 
   6   3   8        9.99       10.41      2.85 o 
   7   3   8       14.37       17.03      4.79 o 
  -7   4   8        4.77        1.16      5.52 o 
  -6   4   8       27.80       33.20      6.58 o 
  -5   4   8       45.62       42.94      5.11 o 
  -4   4   8      254.14      279.46      7.48 o 
  -3   4   8       42.90       48.63      2.86 o 
  -2   4   8      370.25      380.72      6.47 o 
  -1   4   8      912.76      958.00      8.60 o 
   0   4   8      247.01      255.98      4.58 o 
   1   4   8      901.73      954.95      9.76 o 
   2   4   8      361.89      361.31      5.08 o 
   3   4   8       39.29       45.34      2.35 o 
   4   4   8      252.95      279.99      5.86 o 
   5   4   8       48.22       48.34      4.21 o 
   6   4   8       27.93       30.54      8.44 o 
   7   4   8        5.11        3.82      4.14 o 
  -7   5   8        8.46        9.87      4.73 o 
  -6   5   8       10.06        0.08      6.04 o 
  -5   5   8       15.22       26.55      7.83 o 
  -4   5   8      388.25      414.14      9.21 o 
  -3   5   8      135.12      119.95      3.59 o 
  -2   5   8      153.67      168.42      3.76 o 
  -1   5   8     1595.69     1637.35     13.22 o 
   0   5   8      552.57      575.43      6.26 o 
   1   5   8     1616.56     1668.20     14.27 o 
   2   5   8      147.82      156.37      3.58 o 
   3   5   8      139.59      124.96      3.91 o 
   4   5   8      381.90      397.45      8.97 o 
   5   5   8       16.16       19.87      3.45 o 
   6   5   8       10.05        6.04      4.00 o 
   7   5   8        8.37       10.52      4.60 o 
  -7   6   8        9.80       16.31      6.82 o 
  -6   6   8        0.64        4.47      4.58 o 
  -5   6   8       92.31       96.51      8.50 o 
  -4   6   8       34.57       38.22      3.82 o 
  -3   6   8      559.14      542.19      7.78 o 
  -2   6   8       23.42       28.75      2.12 o 
  -1   6   8      822.97      857.28      9.87 o 
   0   6   8       50.08       76.56      3.90 o 
   1   6   8      847.68      885.03      9.61 o 
   2   6   8       25.21       32.13      2.21 o 
   3   6   8      571.00      572.88      8.35 o 
   4   6   8       32.87       39.54      3.94 o 
   5   6   8       94.43       87.75      5.60 o 
   6   6   8        0.79        1.92      3.59 o 
   7   6   8        9.51        3.65      5.33 o 
  -6   7   8        6.30        4.76      4.24 o 
  -5   7   8       13.81       10.52      4.64 o 
  -4   7   8      136.29      134.32      6.26 o 
  -3   7   8       48.47       49.20      3.19 o 
  -2   7   8       86.24       86.88      3.64 o 
  -1   7   8       37.50       35.86      2.45 o 
   0   7   8      281.30      293.52      6.24 o 
   1   7   8       36.13       35.42      2.30 o 
   2   7   8       83.83       83.28      3.29 o 
   3   7   8       51.31       51.31      5.21 o 
   4   7   8      138.42      130.35      8.11 o 
   5   7   8       13.48        9.13      3.69 o 
   6   7   8        6.60        4.54      5.23 o 
  -6   8   8        4.95        3.51      6.28 o 
  -5   8   8       53.58       47.99      5.84 o 
  -4   8   8       14.86       18.70      3.57 o 
  -3   8   8      196.19      174.95      6.35 o 
  -2   8   8       77.97       79.92      3.76 o 
  -1   8   8      442.54      417.19      9.78 o 
   0   8   8      102.13       96.29      3.75 o 
   1   8   8      441.12      407.34      6.89 o 
   2   8   8       78.55       77.15      4.11 o 
   3   8   8      193.67      176.26      7.37 o 
   4   8   8       15.19       18.04      4.10 o 
   5   8   8       53.94       38.08      5.40 o 
   6   8   8        4.94        3.31      7.44 o 
  -6   9   8        0.07        4.69      5.06 o 
  -5   9   8       13.87       17.32      4.77 o 
  -4   9   8       13.64       14.12      3.58 o 
  -3   9   8       44.13       56.35      4.55 o 
  -2   9   8      242.90      218.61      5.98 o 
  -1   9   8       72.11       74.82      3.80 o 
   0   9   8      634.50      601.61      9.61 o 
   1   9   8       68.03       72.71      4.23 o 
   2   9   8      243.13      210.16      7.95 o 
   3   9   8       44.48       52.48      5.16 o 
   4   9   8       13.40       13.46      4.09 o 
   5   9   8       14.28       13.27      9.10 o 
   6   9   8        0.07       -5.52      7.07 o 
  -5  10   8       17.67       22.22      5.27 o 
  -4  10   8       11.32       13.75      6.23 o 
  -3  10   8       14.01       15.26      3.49 o 
  -2  10   8       41.73       39.54      4.65 o 
  -1  10   8      339.92      311.96      7.07 o 
   0  10   8       43.72       43.11      3.23 o 
   1  10   8      339.05      297.01      7.88 o 
   2  10   8       41.10       40.98      4.87 o 
   3  10   8       15.48       23.22      4.37 o 
   4  10   8       11.09       14.18      4.65 o 
   5  10   8       16.48        8.43      5.54 o 
  -5  11   8       21.06       30.12      5.78 o 
  -4  11   8        1.82        7.11      3.38 o 
  -3  11   8       16.52       26.36      4.02 o 
  -2  11   8        0.46        1.42      2.62 o 
  -1  11   8       71.93       78.14      7.68 o 
   0  11   8        8.99        8.17      2.71 o 
   1  11   8       73.32       60.88      5.57 o 
   2  11   8        0.47        4.94      4.09 o 
   3  11   8       16.50       11.03      3.85 o 
   4  11   8        1.83        3.83      3.97 o 
   5  11   8       20.85       12.11      8.33 o 
  -4  12   8        1.11        6.33      3.87 o 
  -3  12   8       61.01       56.71      5.30 o 
  -2  12   8        5.64        6.46      3.53 o 
  -1  12   8       92.72       91.64      5.60 o 
   0  12   8      127.68      124.83      6.19 o 
   1  12   8       92.59       93.33      6.88 o 
   2  12   8        5.64        5.67      4.60 o 
   3  12   8       62.18       51.37      6.09 o 
   4  12   8        1.05       10.08      5.65 o 
  -3  13   8       10.39       18.38      4.78 o 
  -2  13   8       15.27       19.65      7.32 o 
  -1  13   8       55.37       60.68      5.18 o 
   0  13   8       29.02       40.90      8.13 o 
   1  13   8       55.07       59.66      6.38 o 
   2  13   8       15.50       17.00      5.79 o 
   3  13   8       10.37        9.46      5.13 o 
  -2  14   8        7.64       14.62      5.34 o 
  -1  14   8        0.43        0.94      3.49 o 
   0  14   8        0.50        2.77      4.61 o 
   1  14   8        0.57       -1.76      5.72 o 
   2  14   8        7.73       18.01      7.87 o 
   1   0   9       41.88       42.69      1.40 o 
   2   0   9     1964.36     2095.55     13.58 o 
   3   0   9       69.32       92.65      2.65 o 
   4   0   9        0.02        0.05      1.52 o 
   5   0   9       18.93       23.09      2.68 o 
   6   0   9       29.59       29.64      4.21 o 
   7   0   9        5.17        8.05      4.04 o 
  -7   1   9        5.59       12.31      5.68 o 
  -6   1   9       13.16        9.02      3.00 o 
  -5   1   9      158.32      155.17      5.32 o 
  -4   1   9      588.94      583.00      8.12 o 
  -3   1   9      340.12      312.22      3.85 o 
  -2   1   9      367.03      380.54      4.29 o 
  -1   1   9    10474.14    10647.19     68.36 o 
   0   1   9     4119.85     4753.59     31.26 o 
   1   1   9    10571.12    10694.43     68.20 o 
   2   1   9      364.93      376.93      4.90 o 
   3   1   9      322.68      302.21      5.97 o 
   4   1   9      588.25      580.23     10.13 o 
   5   1   9      154.04      147.62      4.52 o 
   6   1   9       12.91        8.38      2.62 o 
   7   1   9        5.17        6.60      4.22 o 
  -7   2   9       13.72       12.60      5.67 o 
  -6   2   9       52.36       44.07      9.19 o 
  -5   2   9      196.16      185.10      6.61 o 
  -4   2   9       94.23      110.87      3.66 o 
  -3   2   9      612.73      588.73      6.42 o 
  -2   2   9     1228.68     1202.36      9.85 o 
  -1   2   9     2658.15     2603.72     17.28 o 
   0   2   9     4755.35     4667.86     28.23 o 
   1   2   9     2680.10     2631.66     19.39 o 
   2   2   9     1237.65     1188.67     10.06 o 
   3   2   9      614.73      604.71      6.56 o 
   4   2   9       95.36      118.29      3.88 o 
   5   2   9      193.05      170.89      5.61 o 
   6   2   9       52.45       46.86      3.70 o 
   7   2   9       13.51        9.68      7.50 o 
  -7   3   9       14.88       12.96     10.80 o 
  -6   3   9       19.35       13.26      5.66 o 
  -5   3   9       58.43       61.96      5.55 o 
  -4   3   9      314.37      284.33      6.99 o 
  -3   3   9      376.19      381.58      5.96 o 
  -2   3   9      213.73      215.84      3.58 o 
  -1   3   9     1362.06     1350.30     10.51 o 
   0   3   9      437.52      518.73      5.69 o 
   1   3   9     1338.17     1334.91     10.91 o 
   2   3   9      221.92      227.87      3.75 o 
   3   3   9      372.82      396.71      5.14 o 
   4   3   9      315.14      275.95      5.54 o 
   5   3   9       60.00       73.93      4.18 o 
   6   3   9       19.85       22.84      3.44 o 
   7   3   9       15.43       15.04      6.02 o 
  -7   4   9        0.19        3.33      4.38 o 
  -6   4   9       13.24       15.55      5.23 o 
  -5   4   9       29.59       31.49      5.26 o 
  -4   4   9      155.33      169.94      6.71 o 
  -3   4   9       50.07       57.69      3.04 o 
  -2   4   9     1583.88     1649.16     13.49 o 
  -1   4   9      215.85      243.40      3.86 o 
   0   4   9      186.08      184.24      3.51 o 
   1   4   9      204.95      237.35      3.60 o 
   2   4   9     1600.41     1682.46     14.61 o 
   3   4   9       52.26       63.00      2.67 o 
   4   4   9      157.34      160.79      5.56 o 
   5   4   9       27.95       25.74      3.67 o 
   6   4   9       13.17        9.15      3.92 o 
   7   4   9        0.20        1.74      3.80 o 
  -7   5   9       10.56       10.19      4.92 o 
  -6   5   9       12.21       19.50      7.93 o 
  -5   5   9       65.75       59.16      6.86 o 
  -4   5   9      131.44      138.17      5.24 o 
  -3   5   9      181.55      191.74      4.35 o 
  -2   5   9      375.51      377.50      5.95 o 
  -1   5   9       59.38       74.08      3.00 o 
   0   5   9     3718.90     3746.50     24.68 o 
   1   5   9       54.59       64.32      2.65 o 
   2   5   9      388.73      401.05      5.58 o 
   3   5   9      182.18      190.31      4.31 o 
   4   5   9      137.38      131.68      4.86 o 
   5   5   9       63.63       67.96      4.97 o 
   6   5   9       11.30        6.88      4.55 o 
   7   5   9       10.54        5.45      4.41 o 
  -7   6   9       10.12        4.23      8.74 o 
  -6   6   9        5.59        2.92      4.38 o 
  -5   6   9       61.42       57.63      5.92 o 
  -4   6   9       27.15       32.84      4.82 o 
  -3   6   9      384.60      368.00      8.25 o 
  -2   6   9       24.88       29.44      2.14 o 
  -1   6   9     1074.79     1065.89     10.96 o 
   0   6   9       59.53       85.34      3.01 o 
   1   6   9     1063.72     1064.17     11.21 o 
   2   6   9       23.25       28.33      3.43 o 
   3   6   9      382.51      361.13      6.95 o 
   4   6   9       27.63       33.20      5.56 o 
   5   6   9       61.82       61.08      4.84 o 
   6   6   9        5.48       12.96      4.16 o 
  -6   7   9        4.96        6.13      4.26 o 
  -5   7   9       25.13       30.30      5.13 o 
  -4   7   9      144.91      145.30      6.30 o 
  -3   7   9       82.60       82.41      4.62 o 
  -2   7   9       69.22       71.27      3.62 o 
  -1   7   9        0.50        1.37      1.44 o 
   0   7   9        3.45        4.18      1.46 o 
   1   7   9        0.41        0.87      1.28 o 
   2   7   9       75.62       74.26      4.02 o 
   3   7   9       80.86       82.23      5.27 o 
   4   7   9      146.01      137.34      7.10 o 
   5   7   9       25.72       34.74      8.38 o 
   6   7   9        5.08        4.32      5.32 o 
  -6   8   9        1.48       -1.92      3.77 o 
  -5   8   9        0.71        0.43      3.64 o 
  -4   8   9        0.87        1.58      2.70 o 
  -3   8   9       32.93       40.30      3.90 o 
  -2   8   9       24.63       25.04      2.63 o 
  -1   8   9       88.88       97.37      4.29 o 
   0   8   9       53.44       63.52      3.60 o 
   1   8   9       89.39       98.60      4.46 o 
   2   8   9       27.17       23.31      3.69 o 
   3   8   9       33.90       38.51      4.49 o 
   4   8   9        1.19        1.56      3.20 o 
   5   8   9        0.65        7.46      4.01 o 
   6   8   9        1.46        3.94      5.62 o 
  -6   9   9        5.68        0.09      4.33 o 
  -5   9   9       17.61       14.63      4.42 o 
  -4   9   9        4.46        0.20      3.25 o 
  -3   9   9       22.93       19.82      3.40 o 
  -2   9   9      377.18      356.19     12.82 o 
  -1   9   9      352.52      340.43      7.00 o 
   0   9   9      575.80      606.56      9.20 o 
   1   9   9      352.01      346.16     10.30 o 
   2   9   9      373.75      346.52     10.07 o 
   3   9   9       22.94       24.16      4.19 o 
   4   9   9        3.82        5.04      3.58 o 
   5   9   9       17.57       22.34      7.03 o 
   6   9   9        6.11       -6.64      7.12 o 
  -5  10   9        1.44        5.81      4.30 o 
  -4  10   9       66.14       78.74      5.82 o 
  -3  10   9        0.22       -2.41      2.41 o 
  -2  10   9       50.18       49.93      3.75 o 
  -1  10   9       66.78       75.47      4.10 o 
   0  10   9       47.03       58.43      4.79 o 
   1  10   9       66.28       86.46      6.40 o 
   2  10   9       49.66       54.36      9.86 o 
   3  10   9        0.21       -2.58      2.97 o 
   4  10   9       66.97       76.05      7.97 o 
   5  10   9        1.41        3.55      5.24 o 
  -5  11   9        6.99        6.17      4.60 o 
  -4  11   9       31.99       43.98      5.29 o 
  -3  11   9        6.38        2.75      2.90 o 
  -2  11   9       72.59       62.92      4.22 o 
  -1  11   9       56.65       62.08      4.07 o 
   0  11   9      135.06      114.26      5.64 o 
   1  11   9       57.92       61.02      7.05 o 
   2  11   9       73.98       54.98      5.75 o 
   3  11   9        6.73        8.51      3.68 o 
   4  11   9       31.68       39.17      5.71 o 
   5  11   9        6.84       17.21      8.61 o 
  -4  12   9       24.71       31.52      4.89 o 
  -3  12   9        1.09       -0.43      3.02 o 
  -2  12   9       39.00       46.82      6.20 o 
  -1  12   9        4.36       10.93      3.72 o 
   0  12   9        4.74       11.82      3.15 o 
   1  12   9        4.33        5.29      5.10 o 
   2  12   9       39.30       54.59      6.02 o 
   3  12   9        1.12        5.72      4.22 o 
   4  12   9       24.34       27.62      6.60 o 
  -3  13   9        8.14        4.19      6.52 o 
  -2  13   9        7.13        6.38      3.65 o 
  -1  13   9       27.20       22.62      4.39 o 
   0  13   9       63.09       73.10      7.50 o 
   1  13   9       27.41       23.37      4.86 o 
   2  13   9        7.10        4.60      3.97 o 
   3  13   9        8.16       10.05     10.37 o 
  -2  14   9        1.08       -2.99      4.07 o 
  -1  14   9        1.05        2.95      4.78 o 
   0  14   9       40.40       43.40      7.99 o 
   1  14   9        1.08       10.37      7.00 o 
   2  14   9        0.99       -1.95      6.39 o 
   0   0  10     3217.37     3473.09     30.34 o 
   1   0  10      153.96      143.72      2.47 o 
   2   0  10      122.04      122.84      2.41 o 
   3   0  10       93.62       89.33      2.44 o 
   4   0  10       39.60       39.85      2.69 o 
   5   0  10       90.11       93.87      4.07 o 
   6   0  10        1.38        0.53      3.24 o 
   7   0  10        1.43        4.01      3.92 o 
  -7   1  10        4.67        4.60      5.26 o 
  -6   1  10       50.34       58.02      5.91 o 
  -5   1  10       52.41       53.45      3.71 o 
  -4   1  10      573.24      532.44      7.72 o 
  -3   1  10      950.64     1047.71      7.74 o 
  -2   1  10     1733.07     1831.74     12.69 o 
  -1   1  10     5221.28     5260.76     35.01 o 
   0   1  10       63.42       56.78      1.67 o 
   1   1  10     5231.24     5296.85     42.48 o 
   2   1  10     1771.47     1878.96     13.63 o 
   3   1  10      952.15     1063.30     10.05 o 
   4   1  10      567.72      546.94      9.51 o 
   5   1  10       52.85       51.49      3.48 o 
   6   1  10       50.28       47.66      4.20 o 
   7   1  10        4.59        4.33      3.95 o 
  -7   2  10        0.92       -3.53      3.53 o 
  -6   2  10       68.85       60.80      5.58 o 
  -5   2  10       15.24       24.79      3.58 o 
  -4   2  10      756.37      718.62     11.36 o 
  -3   2  10      212.28      210.05      3.72 o 
  -2   2  10      790.55      742.70      7.22 o 
  -1   2  10     1700.96     1801.38     17.06 o 
   0   2  10      112.30       82.95      2.00 o 
   1   2  10     1694.58     1758.98     14.29 o 
   2   2  10      806.78      790.57      7.53 o 
   3   2  10      213.05      212.32      3.78 o 
   4   2  10      759.48      759.33      8.46 o 
   5   2  10       14.88       20.70      3.70 o 
   6   2  10       68.19       65.28      4.12 o 
   7   2  10        0.93        1.60      4.54 o 
  -7   3  10       25.15       28.19      7.85 o 
  -6   3  10       15.55       14.24      4.12 o 
  -5   3  10        4.28        5.58      4.00 o 
  -4   3  10      222.37      204.65      6.51 o 
  -3   3  10      339.72      339.30      4.51 o 
  -2   3  10      608.14      597.39      8.25 o 
  -1   3  10     1999.05     2149.67     15.23 o 
   0   3  10      188.55      146.74      2.89 o 
   1   3  10     1995.01     2152.44     15.05 o 
   2   3  10      602.07      590.51      6.49 o 
   3   3  10      343.76      348.48      4.78 o 
   4   3  10      228.35      205.53      6.26 o 
   5   3  10        4.10        7.69      2.48 o 
   6   3  10       14.64       15.05      3.25 o 
   7   3  10       24.74       27.53      6.61 o 
  -7   4  10        6.02        5.34      4.37 o 
  -6   4  10        2.52        3.75      3.23 o 
  -5   4  10      115.08      111.68      6.08 o 
  -4   4  10      497.50      501.27      8.87 o 
  -3   4  10      351.37      374.29      7.98 o 
  -2   4  10      266.16      289.20      4.54 o 
  -1   4  10      392.66      424.88      5.32 o 
   0   4  10      528.56      608.74      6.14 o 
   1   4  10      405.74      447.70      5.13 o 
   2   4  10      259.62      282.72      4.44 o 
   3   4  10      361.42      381.69      5.86 o 
   4   4  10      486.73      478.24     11.73 o 
   5   4  10      116.03      131.98      5.43 o 
   6   4  10        2.11        1.30      2.99 o 
   7   4  10        6.36        6.71      5.31 o 
  -7   5  10        5.13        6.87      5.91 o 
  -6   5  10       17.19       17.28      4.70 o 
  -5   5  10       50.32       45.04      4.65 o 
  -4   5  10      186.80      179.41      5.70 o 
  -3   5  10      148.83      133.15      4.45 o 
  -2   5  10      144.91      144.66      3.48 o 
  -1   5  10      315.06      366.60      5.20 o 
   0   5  10     2348.62     2538.90     25.52 o 
   1   5  10      315.91      369.47      5.44 o 
   2   5  10      137.76      142.91      4.57 o 
   3   5  10      153.31      142.42      5.27 o 
   4   5  10      181.95      177.97      7.31 o 
   5   5  10       49.98       50.69      4.55 o 
   6   5  10       16.68       16.41      4.51 o 
   7   5  10        5.41        7.27      4.56 o 
  -6   6  10       15.27        8.37      4.12 o 
  -5   6  10       15.77       16.84      6.10 o 
  -4   6  10      146.34      146.61      5.58 o 
  -3   6  10      109.49      105.78      4.33 o 
  -2   6  10      106.22       98.72      4.29 o 
  -1   6  10        9.26        5.88      1.34 o 
   0   6  10       32.86       37.70      1.95 o 
   1   6  10       11.59       10.17      1.48 o 
   2   6  10      103.78      101.39      4.60 o 
   3   6  10      110.99      112.26      4.17 o 
   4   6  10      147.11      157.51      6.19 o 
   5   6  10       16.86       11.07      4.48 o 
   6   6  10       15.59        6.71      4.01 o 
  -6   7  10        6.82        4.57      4.29 o 
  -5   7  10       62.69       60.36      6.31 o 
  -4   7  10      138.97      156.14      6.53 o 
  -3   7  10       32.94       39.08      3.62 o 
  -2   7  10       10.44        9.93      1.97 o 
  -1   7  10      383.58      353.98      6.38 o 
   0   7  10      242.13      252.75      5.16 o 
   1   7  10      385.82      372.23      6.18 o 
   2   7  10       10.41        9.99      2.13 o 
   3   7  10       34.35       43.32      4.44 o 
   4   7  10      140.83      161.37      7.50 o 
   5   7  10       62.43       65.61      5.09 o 
   6   7  10        7.17        2.83      3.76 o 
  -6   8  10        0.82        3.89      4.53 o 
  -5   8  10       24.90       15.71      4.51 o 
  -4   8  10       21.02       18.79      3.59 o 
  -3   8  10       18.38       22.10      3.34 o 
  -2   8  10       13.49       16.64      2.46 o 
  -1   8  10      166.76      166.32      6.23 o 
   0   8  10       49.28       54.55      3.03 o 
   1   8  10      168.18      152.28      4.31 o 
   2   8  10       13.67        9.64      3.69 o 
   3   8  10       18.98       15.79      3.55 o 
   4   8  10       21.28       17.41      3.89 o 
   5   8  10       23.87       22.17      4.83 o 
   6   8  10        0.85       -3.31      4.87 o 
  -6   9  10        1.06       -1.17      4.15 o 
  -5   9  10       30.29       39.12      6.04 o 
  -4   9  10       16.09       22.13      3.95 o 
  -3   9  10      119.10      126.64      6.04 o 
  -2   9  10       29.90       37.50      4.98 o 
  -1   9  10        8.61       13.54      2.39 o 
   0   9  10        2.29        9.77      2.12 o 
   1   9  10        7.71        9.58      2.14 o 
   2   9  10       29.45       31.11      5.00 o 
   3   9  10      121.62      112.30      8.17 o 
   4   9  10       15.68       15.62      4.15 o 
   5   9  10       30.61       51.36      6.02 o 
   6   9  10        1.08       -2.79      7.05 o 
  -5  10  10        5.76        3.01      4.20 o 
  -4  10  10        8.61       15.87      3.67 o 
  -3  10  10       22.65       18.96      3.48 o 
  -2  10  10      140.55      132.39      5.23 o 
  -1  10  10      337.79      311.84      7.67 o 
   0  10  10        4.61        4.97      2.04 o 
   1  10  10      335.03      304.02      9.68 o 
   2  10  10      141.43      128.44      7.10 o 
   3  10  10       22.39       17.18      4.35 o 
   4  10  10        8.85       10.88      4.07 o 
   5  10  10        6.08        3.57      4.13 o 
  -5  11  10       14.92       24.67      5.43 o 
  -4  11  10       10.81        9.67      3.76 o 
  -3  11  10       14.22       16.82      3.95 o 
  -2  11  10       28.43       25.14      3.28 o 
  -1  11  10       14.99       22.53      3.03 o 
   0  11  10        6.69        5.82      2.64 o 
   1  11  10       16.21       19.67      4.13 o 
   2  11  10       28.44       32.22      4.87 o 
   3  11  10       13.85       18.47      5.69 o 
   4  11  10       10.81       14.35      4.68 o 
   5  11  10       14.53       12.13      8.31 o 
  -4  12  10        9.90        5.98      3.71 o 
  -3  12  10       61.03       58.16      5.37 o 
  -2  12  10       16.71       13.00      4.67 o 
  -1  12  10       41.63       42.48      4.37 o 
   0  12  10      156.94      136.31      9.28 o 
   1  12  10       42.56       49.31      6.75 o 
   2  12  10       16.14       17.32      4.25 o 
   3  12  10       61.53       52.38      6.13 o 
   4  12  10        9.96        0.16      5.18 o 
  -3  13  10       13.05       17.09     10.89 o 
  -2  13  10        6.43        2.63      4.77 o 
  -1  13  10       25.53       24.09      4.12 o 
   0  13  10       25.01       26.04      5.02 o 
   1  13  10       25.76       28.93      5.20 o 
   2  13  10        6.57        2.73      3.87 o 
   3  13  10       12.88        0.11      6.48 o 
  -2  14  10        3.02       20.26      6.11 o 
  -1  14  10        9.00        9.59      5.46 o 
   0  14  10        0.07        0.34      4.35 o 
   1  14  10        8.57       16.75      7.09 o 
   2  14  10        3.36       -0.14      6.52 o 
   1   0  11      534.81      435.03      4.28 o 
   2   0  11       84.81       71.03      2.45 o 
   3   0  11     2263.36     2168.78     15.06 o 
   4   0  11       23.95       27.67      2.18 o 
   5   0  11      565.44      547.04      8.00 o 
   6   0  11       24.01       25.16      4.07 o 
   7   0  11       74.73       65.35      6.75 o 
  -7   1  11        3.10        5.77      5.19 o 
  -6   1  11       26.05       31.88      4.18 o 
  -5   1  11      111.54      109.03      4.86 o 
  -4   1  11       28.46       32.74      2.26 o 
  -3   1  11     1385.66     1411.86     11.37 o 
  -2   1  11      264.49      234.23      3.68 o 
  -1   1  11      907.32      896.59      7.86 o 
   0   1  11     4029.69     4090.79     25.13 o 
   1   1  11      880.09      875.89      8.18 o 
   2   1  11      266.91      244.31      3.70 o 
   3   1  11     1402.93     1410.69     12.25 o 
   4   1  11       28.67       34.20      2.44 o 
   5   1  11      111.07      108.09      4.33 o 
   6   1  11       25.83       23.55      3.55 o 
   7   1  11        3.20        9.50      4.29 o 
  -7   2  11       10.58        9.70      3.74 o 
  -6   2  11       14.97       14.33      3.99 o 
  -5   2  11       46.25       42.60      4.16 o 
  -4   2  11       38.32       40.57      3.99 o 
  -3   2  11      222.36      271.47      4.60 o 
  -2   2  11      391.38      392.83      5.19 o 
  -1   2  11      522.94      480.83      5.88 o 
   0   2  11      518.29      551.11      5.57 o 
   1   2  11      536.01      497.92      6.54 o 
   2   2  11      396.24      392.57      4.40 o 
   3   2  11      210.42      256.44      4.16 o 
   4   2  11       39.60       41.65      2.45 o 
   5   2  11       43.93       38.50      4.24 o 
   6   2  11       15.36       14.52      2.86 o 
   7   2  11        9.84        5.69     14.33 o 
  -7   3  11        9.99       12.44      4.73 o 
  -6   3  11        9.51       12.80      5.25 o 
  -5   3  11      160.16      154.74      6.73 o 
  -4   3  11      578.91      502.18     11.58 o 
  -3   3  11        6.93        6.32      1.40 o 
  -2   3  11       74.52       74.21      3.29 o 
  -1   3  11      365.47      403.22      5.40 o 
   0   3  11     2207.44     2148.64     14.87 o 
   1   3  11      369.47      408.10      5.55 o 
   2   3  11       75.44       80.69      2.40 o 
   3   3  11        8.21        6.56      1.22 o 
   4   3  11      580.46      517.91      8.77 o 
   5   3  11      157.73      147.60      6.93 o 
   6   3  11       10.04        9.50      3.46 o 
   7   3  11        9.74       11.75      5.90 o 
  -7   4  11       20.19       22.51      5.31 o 
  -6   4  11       11.84       11.94      3.80 o 
  -5   4  11      182.54      186.81      7.43 o 
  -4   4  11      393.29      406.30      9.90 o 
  -3   4  11      141.60      149.52      4.61 o 
  -2   4  11      419.78      408.18      5.61 o 
  -1   4  11      957.82      968.61      8.85 o 
   0   4  11     3025.59     3137.47     20.89 o 
   1   4  11      946.81      959.77      8.52 o 
   2   4  11      428.54      407.86      5.42 o 
   3   4  11      146.48      143.88      7.10 o 
   4   4  11      390.07      419.37      8.75 o 
   5   4  11      184.77      199.28      9.20 o 
   6   4  11       11.23       16.25      3.64 o 
   7   4  11       20.20       25.70      7.50 o 
  -7   5  11       11.64       12.39      8.30 o 
  -6   5  11        2.75        1.93      3.51 o 
  -5   5  11       70.79       86.74      5.76 o 
  -4   5  11       10.94       10.37      2.67 o 
  -3   5  11      575.61      579.91      9.07 o 
  -2   5  11       45.16       45.58      2.28 o 
  -1   5  11      439.26      417.60      5.61 o 
   0   5  11        7.74        4.97      1.25 o 
   1   5  11      428.94      400.78      5.73 o 
   2   5  11       46.39       48.11      2.21 o 
   3   5  11      565.51      599.02      8.98 o 
   4   5  11       10.68       14.02      2.59 o 
   5   5  11       70.63       77.60      5.25 o 
   6   5  11        2.38        4.75      3.28 o 
   7   5  11       11.79        9.95      4.12 o 
  -6   6  11       28.95       29.04      5.52 o 
  -5   6  11       12.32       15.67      4.24 o 
  -4   6  11      204.42      205.70     10.57 o 
  -3   6  11      368.53      351.58      7.24 o 
  -2   6  11      189.89      201.90      4.38 o 
  -1   6  11       19.71       18.20      2.00 o 
   0   6  11      381.12      393.12      8.18 o 
   1   6  11       17.31       13.92      1.63 o 
   2   6  11      190.39      200.37      5.44 o 
   3   6  11      369.22      338.35      6.90 o 
   4   6  11      208.57      221.06      7.17 o 
   5   6  11       11.52       17.13      4.10 o 
   6   6  11       28.86       25.80      6.38 o 
  -6   7  11       35.47       30.32      5.70 o 
  -5   7  11       14.18        4.49      4.11 o 
  -4   7  11      148.48      150.78      6.54 o 
  -3   7  11       31.92       30.10      3.04 o 
  -2   7  11       53.08       50.13      2.74 o 
  -1   7  11      134.36      143.72      3.78 o 
   0   7  11       19.26       34.65      2.45 o 
   1   7  11      136.57      150.61      6.40 o 
   2   7  11       55.77       51.39      3.81 o 
   3   7  11       31.94       33.49      4.15 o 
   4   7  11      151.69      171.72      7.62 o 
   5   7  11       14.30       13.30      4.34 o 
   6   7  11       35.71       40.22      7.97 o 
  -6   8  11        8.74        6.68      4.56 o 
  -5   8  11       10.48       11.35      4.24 o 
  -4   8  11       61.04       63.88      5.04 o 
  -3   8  11       32.87       42.01      4.16 o 
  -2   8  11      208.60      196.52      9.28 o 
  -1   8  11      167.59      167.76      5.63 o 
   0   8  11       19.34       26.64      2.44 o 
   1   8  11      167.36      147.63      4.29 o 
   2   8  11      208.23      195.49      7.37 o 
   3   8  11       34.19       34.78      4.52 o 
   4   8  11       62.06       65.44      6.05 o 
   5   8  11       10.06        9.25      4.04 o 
   6   8  11        9.11        6.85     17.66 o 
  -6   9  11        5.40        5.06      8.12 o 
  -5   9  11       10.23       20.73      4.95 o 
  -4   9  11        8.39        4.31      3.66 o 
  -3   9  11       15.04       20.30      3.36 o 
  -2   9  11      234.52      203.91      5.87 o 
  -1   9  11        6.54        6.52      2.40 o 
   0   9  11      436.93      372.74      9.70 o 
   1   9  11        6.50       10.37      2.41 o 
   2   9  11      236.59      213.51      8.10 o 
   3   9  11       15.23       15.79      3.81 o 
   4   9  11        7.96       10.14      3.75 o 
   5   9  11       10.16       11.55      4.44 o 
  -5  10  11        3.98        6.63      4.21 o 
  -4  10  11       48.54       56.27      7.01 o 
  -3  10  11       45.37       52.72      8.09 o 
  -2  10  11       24.83       27.59      3.17 o 
  -1  10  11       72.91       70.25      4.28 o 
   0  10  11       22.15       28.04      2.89 o 
   1  10  11       73.20       92.40      6.06 o 
   2  10  11       27.21       28.07      4.49 o 
   3  10  11       45.74       63.50      6.19 o 
   4  10  11       48.06       51.01      7.71 o 
   5  10  11        4.02        1.87      4.99 o 
  -5  11  11        2.00       -0.11      4.07 o 
  -4  11  11       31.50       22.62      4.49 o 
  -3  11  11        5.61        4.70      3.40 o 
  -2  11  11       41.85       37.45      4.31 o 
  -1  11  11       69.74       76.72      4.36 o 
   0  11  11       14.36       20.28      4.14 o 
   1  11  11       69.65       68.85      5.88 o 
   2  11  11       40.35       38.11      5.01 o 
   3  11  11        5.86       10.38      3.95 o 
   4  11  11       30.73       37.40      5.56 o 
   5  11  11        1.91        2.70      7.35 o 
  -4  12  11       14.90       11.92      4.05 o 
  -3  12  11        5.62        2.77      3.16 o 
  -2  12  11       13.74       17.89      3.65 o 
  -1  12  11       13.81       16.15      3.50 o 
   0  12  11       29.00       45.17      5.55 o 
   1  12  11       13.78        8.84      4.78 o 
   2  12  11       13.73       17.32      4.53 o 
   3  12  11        5.67        7.06      4.00 o 
   4  12  11       14.62       18.34      7.39 o 
  -3  13  11        5.86        4.97      4.06 o 
  -2  13  11        5.22        4.19      3.90 o 
  -1  13  11       18.28       13.91      6.67 o 
   0  13  11       27.36       29.84      5.33 o 
   1  13  11       18.35       22.93      9.06 o 
   2  13  11        4.92        4.27      4.89 o 
   3  13  11        6.09        5.84      6.75 o 
  -2  14  11        8.45        6.77      5.29 o 
  -1  14  11        7.82       11.18      5.77 o 
   0  14  11       28.71       29.59      7.21 o 
   1  14  11        7.81       16.96      7.74 o 
   2  14  11        8.82       11.01      7.37 o 
   0   0  12     1954.15     2146.49     21.04 o 
   1   0  12       96.22       89.32      2.21 o 
   2   0  12      123.19       99.88      3.31 o 
   3   0  12      156.98      154.61      2.90 o 
   4   0  12      423.43      423.76      6.22 o 
   5   0  12      111.68      113.51      7.52 o 
   6   0  12       65.97       61.01      5.32 o 
   7   0  12        0.17        8.01      4.48 o 
  -7   1  12        5.66        0.05      4.18 o 
  -6   1  12      100.41      111.78      6.25 o 
  -5   1  12      150.33      144.13      5.32 o 
  -4   1  12      207.08      225.27      5.36 o 
  -3   1  12      327.14      315.33      4.57 o 
  -2   1  12     1611.34     1724.44     12.91 o 
  -1   1  12      735.92      783.83      9.69 o 
   0   1  12      164.55      122.80      2.27 o 
   1   1  12      738.81      785.92      7.65 o 
   2   1  12     1570.45     1704.29     14.58 o 
   3   1  12      324.92      319.44      5.01 o 
   4   1  12      211.78      218.90      6.16 o 
   5   1  12      151.18      158.43      4.86 o 
   6   1  12       99.50       99.56      7.26 o 
   7   1  12        5.73        5.14      4.09 o 
  -7   2  12       13.70       14.02      4.55 o 
  -6   2  12       33.86       34.83      4.53 o 
  -5   2  12        6.87        3.59      2.65 o 
  -4   2  12      458.90      450.19      9.25 o 
  -3   2  12       22.74       24.53      2.18 o 
  -2   2  12     1375.77     1335.68     10.68 o 
  -1   2  12     2897.64     2984.01     19.64 o 
   0   2  12      735.34      632.35      5.29 o 
   1   2  12     2882.63     2935.50     21.97 o 
   2   2  12     1358.42     1295.82      9.84 o 
   3   2  12       21.54       21.19      1.63 o 
   4   2  12      454.03      421.29      6.88 o 
   5   2  12        7.00        8.57      3.31 o 
   6   2  12       33.06       31.90      4.00 o 
   7   2  12       13.96        4.54      4.94 o 
  -7   3  12       19.21       27.85     11.75 o 
  -6   3  12       15.83       18.36      3.93 o 
  -5   3  12       64.37       66.47      6.00 o 
  -4   3  12      340.07      331.64      8.24 o 
  -3   3  12       69.10       77.46      2.81 o 
  -2   3  12      659.04      695.22      9.33 o 
  -1   3  12      708.66      753.65      7.20 o 
   0   3  12     4034.10     3973.20     25.23 o 
   1   3  12      706.46      753.19      8.20 o 
   2   3  12      671.70      717.19     12.28 o 
   3   3  12       67.69       78.23      4.90 o 
   4   3  12      336.60      326.16      7.05 o 
   5   3  12       62.59       68.86      4.22 o 
   6   3  12       14.61       15.05      3.24 o 
   7   3  12       18.77       15.15      5.18 o 
  -7   4  12       14.23       14.66      4.97 o 
  -6   4  12       25.30       24.94      4.89 o 
  -5   4  12       49.61       56.32      4.90 o 
  -4   4  12       90.01       95.63      5.27 o 
  -3   4  12      275.56      272.03      8.55 o 
  -2   4  12      311.51      323.08      4.84 o 
  -1   4  12      101.13      113.62      2.93 o 
   0   4  12     4138.66     4545.39     28.89 o 
   1   4  12      105.78      117.55      2.81 o 
   2   4  12      303.96      330.93      4.77 o 
   3   4  12      280.88      276.89      5.88 o 
   4   4  12       87.45       91.14      4.25 o 
   5   4  12       48.17       48.66      3.89 o 
   6   4  12       25.30       32.12      4.91 o 
   7   4  12       13.90       16.73      6.19 o 
  -7   5  12       21.42       23.92      5.81 o 
  -6   5  12        1.36       -3.17      3.47 o 
  -5   5  12       85.10       85.03      5.76 o 
  -4   5  12      498.29      470.83     10.34 o 
  -3   5  12      745.08      697.43     10.82 o 
  -2   5  12       42.04       39.69      2.86 o 
  -1   5  12      461.68      448.19      5.92 o 
   0   5  12       23.00       20.68      1.54 o 
   1   5  12      469.19      464.75      6.19 o 
   2   5  12       43.41       46.09      4.73 o 
   3   5  12      751.77      725.05     10.08 o 
   4   5  12      501.15      482.89      8.83 o 
   5   5  12       85.88       95.32      5.68 o 
   6   5  12        1.51        3.35      3.17 o 
   7   5  12       21.60       20.59      7.94 o 
  -6   6  12        2.60        5.61      4.04 o 
  -5   6  12      188.96      169.47     10.79 o 
  -4   6  12      193.82      219.70      8.81 o 
  -3   6  12      159.91      139.81      4.85 o 
  -2   6  12       18.75       17.83      1.89 o 
  -1   6  12       83.26       78.22      4.01 o 
   0   6  12        2.62        8.28      1.34 o 
   1   6  12       86.08       80.47      3.61 o 
   2   6  12       17.67       16.22      2.31 o 
   3   6  12      161.02      139.52      7.44 o 
   4   6  12      194.66      218.19      7.16 o 
   5   6  12      192.21      169.44      7.12 o 
   6   6  12        2.78        6.39      3.36 o 
  -6   7  12       20.60       23.63      6.93 o 
  -5   7  12       16.63       18.30      8.90 o 
  -4   7  12       31.94       37.81      3.73 o 
  -3   7  12       13.74       19.29      2.72 o 
  -2   7  12       42.06       41.30      2.91 o 
  -1   7  12      581.51      559.92      7.45 o 
   0   7  12       78.02       90.17      3.36 o 
   1   7  12      576.95      585.10      8.04 o 
   2   7  12       43.17       44.19      3.36 o 
   3   7  12       14.91       20.45      3.64 o 
   4   7  12       32.79       36.55      4.05 o 
   5   7  12       16.11       16.25      3.65 o 
   6   7  12       21.10       19.38      6.43 o 
  -6   8  12        2.31        4.60      4.42 o 
  -5   8  12       27.95       16.08      4.69 o 
  -4   8  12       11.25       11.29      3.24 o 
  -3   8  12       97.73      104.07      7.22 o 
  -2   8  12      131.08      127.26      4.56 o 
  -1   8  12      138.44      131.30      4.35 o 
   0   8  12       95.25       96.91      3.76 o 
   1   8  12      136.70      125.17      5.64 o 
   2   8  12      131.59      119.61      5.26 o 
   3   8  12       99.45       89.39      9.09 o 
   4   8  12       11.18        8.12      3.58 o 
   5   8  12       27.16       27.53      4.83 o 
   6   8  12        2.29        0.82      6.87 o 
  -5   9  12       66.43       64.88      6.93 o 
  -4   9  12        6.98        5.64      3.04 o 
  -3   9  12      103.07      110.75      7.59 o 
  -2   9  12       17.32       17.65      2.71 o 
  -1   9  12       51.97       53.09      3.41 o 
   0   9  12       14.90       15.64      2.29 o 
   1   9  12       49.46       47.58      3.68 o 
   2   9  12       17.91       17.59      3.71 o 
   3   9  12      102.71      103.38      6.58 o 
   4   9  12        6.76        5.37      3.58 o 
   5   9  12       65.66       67.88      6.73 o 
  -5  10  12       11.80       14.51      5.51 o 
  -4  10  12       22.12       21.01      3.94 o 
  -3  10  12       29.51       29.45      4.51 o 
  -2  10  12       19.11       18.53      3.20 o 
  -1  10  12      103.58      108.38      4.71 o 
   0  10  12      308.26      257.79      6.33 o 
   1  10  12      101.12      112.20      6.58 o 
   2  10  12       19.69       16.37      3.96 o 
   3  10  12       28.07       37.20      4.98 o 
   4  10  12       22.37       22.63      4.90 o 
   5  10  12       12.02        9.00      5.32 o 
  -5  11  12        8.18        5.04      7.64 o 
  -4  11  12        7.32        8.25      3.70 o 
  -3  11  12       43.08       47.10      4.78 o 
  -2  11  12       21.05       21.90      3.69 o 
  -1  11  12       37.32       32.70      3.80 o 
   0  11  12        0.12        1.10      3.45 o 
   1  11  12       39.59       43.18      5.26 o 
   2  11  12       21.01       32.17      4.93 o 
   3  11  12       44.83       47.21      5.95 o 
   4  11  12        7.29       11.90      4.99 o 
  -4  12  12        5.76        6.05      3.80 o 
  -3  12  12       27.14       21.66      4.11 o 
  -2  12  12       14.22       16.61      3.59 o 
  -1  12  12       10.67        7.27      3.04 o 
   0  12  12      122.03      113.71      7.48 o 
   1  12  12       11.27        1.89      3.96 o 
   2  12  12       14.36       18.36      4.39 o 
   3  12  12       27.10       23.66      5.02 o 
   4  12  12        5.53       -4.28      5.77 o 
  -3  13  12       24.65       24.41      5.03 o 
  -2  13  12        9.97       13.34      3.72 o 
  -1  13  12       36.42       57.47      6.30 o 
   0  13  12       58.57       44.84      5.93 o 
   1  13  12       37.22       41.74      5.77 o 
   2  13  12        9.97        8.50      4.25 o 
   3  13  12       24.68       11.15      7.69 o 
  -2  14  12       11.42       17.87      8.58 o 
  -1  14  12        9.54       11.09      5.60 o 
   0  14  12        1.75        5.25      5.25 o 
   1  14  12        9.28       11.99      7.64 o 
   2  14  12       11.85       13.87      7.90 o 
   1   0  13       16.28       11.53      1.09 o 
   2   0  13     1378.23     1514.36     13.36 o 
   3   0  13        2.04        7.83      1.63 o 
   4   0  13       11.52       12.43      1.82 o 
   5   0  13      178.99      163.17      5.61 o 
   6   0  13        1.40        9.05      3.27 o 
   7   0  13       57.94       67.76     11.58 o 
  -7   1  13        4.62        2.06      4.12 o 
  -6   1  13        3.29        7.66      3.19 o 
  -5   1  13      206.45      189.69      8.81 o 
  -4   1  13      285.57      275.50      5.67 o 
  -3   1  13      782.38      867.26     11.29 o 
  -2   1  13      877.03      948.33      9.64 o 
  -1   1  13      885.18      966.24      8.66 o 
   0   1  13      103.98      121.05      2.30 o 
   1   1  13      888.37      966.45      9.00 o 
   2   1  13      876.38      935.77     11.71 o 
   3   1  13      763.77      853.60      8.79 o 
   4   1  13      286.04      265.68      6.06 o 
   5   1  13      206.17      192.41      7.63 o 
   6   1  13        3.23        1.82      2.71 o 
   7   1  13        4.63        5.18      3.98 o 
  -7   2  13        1.70       10.82      3.87 o 
  -6   2  13       18.90       26.33      4.04 o 
  -5   2  13       70.29       86.72      6.64 o 
  -4   2  13        3.88        3.30      2.29 o 
  -3   2  13      478.66      438.93      5.91 o 
  -2   2  13      683.26      679.96      6.66 o 
  -1   2  13      469.72      459.10      5.15 o 
   0   2  13        3.18        3.34      0.72 o 
   1   2  13      493.25      483.71      6.92 o 
   2   2  13      690.20      689.92      6.24 o 
   3   2  13      484.96      446.82      5.56 o 
   4   2  13        3.45        3.77      2.33 o 
   5   2  13       68.81       89.14      6.06 o 
   6   2  13       18.53       23.45      4.35 o 
   7   2  13        1.44        2.72      4.17 o 
  -7   3  13       28.16       27.37      5.39 o 
  -6   3  13        1.09       -0.68      3.02 o 
  -5   3  13       85.26       77.45      5.34 o 
  -4   3  13      387.55      379.82      8.88 o 
  -3   3  13      497.55      489.90      7.63 o 
  -2   3  13      202.58      232.69      3.11 o 
  -1   3  13        2.24        6.11      1.11 o 
   0   3  13     3827.58     3811.38     22.46 o 
   1   3  13        2.03        6.31      1.30 o 
   2   3  13      196.84      234.31      3.66 o 
   3   3  13      497.88      488.49      7.77 o 
   4   3  13      381.91      377.11      7.57 o 
   5   3  13       83.03       87.28      4.65 o 
   6   3  13        1.02       -0.60      2.95 o 
   7   3  13       27.57       34.80      6.20 o 
  -7   4  13       15.58       16.95      6.39 o 
  -6   4  13       24.04       26.81      4.29 o 
  -5   4  13       83.43      100.14      8.03 o 
  -4   4  13      113.78      110.93      5.54 o 
  -3   4  13      400.64      388.42      7.05 o 
  -2   4  13      154.82      169.36      3.52 o 
  -1   4  13     4060.26     4215.15     27.78 o 
   0   4  13     1375.05     1447.03     11.51 o 
   1   4  13     4080.32     4241.00     27.50 o 
   2   4  13      148.84      167.15      4.24 o 
   3   4  13      409.29      399.11      7.17 o 
   4   4  13      113.40      123.48      5.53 o 
   5   4  13       84.44       95.05      4.89 o 
   6   4  13       23.87       29.75      4.90 o 
   7   4  13       15.70       16.94      6.59 o 
  -7   5  13        6.96        3.78      5.89 o 
  -6   5  13       12.51        3.37      3.41 o 
  -5   5  13       52.36       53.97      5.02 o 
  -4   5  13      797.59      738.15     13.18 o 
  -3   5  13      365.57      353.01      7.12 o 
  -2   5  13       49.64       57.21      2.49 o 
  -1   5  13      288.96      324.56      5.00 o 
   0   5  13      176.27      160.40      3.33 o 
   1   5  13      290.23      328.16      5.16 o 
   2   5  13       48.92       55.16      2.89 o 
   3   5  13      364.10      360.02      7.34 o 
   4   5  13      802.93      727.86     13.37 o 
   5   5  13       53.24       62.00      5.62 o 
   6   5  13       12.53        6.23      3.38 o 
   7   5  13        7.18        9.06      7.30 o 
  -6   6  13        1.43       -2.03      3.82 o 
  -5   6  13        2.82        8.33      3.50 o 
  -4   6  13       91.52       97.68      5.51 o 
  -3   6  13      124.48      143.62      4.97 o 
  -2   6  13      167.63      159.79      4.01 o 
  -1   6  13      230.47      209.20      4.26 o 
   0   6  13     1224.30     1222.21     13.90 o 
   1   6  13      221.92      214.06      4.69 o 
   2   6  13      174.53      166.21      5.12 o 
   3   6  13      123.68      143.30      4.85 o 
   4   6  13       88.61       80.22      4.96 o 
   5   6  13        2.76        7.63      3.02 o 
   6   6  13        1.37        2.53      3.29 o 
  -6   7  13       12.42       13.60      5.04 o 
  -5   7  13       17.91       14.07      4.37 o 
  -4   7  13        8.69       10.83      2.84 o 
  -3   7  13       12.49        5.19      2.25 o 
  -2   7  13       20.30       20.04      2.50 o 
  -1   7  13      110.70      107.23      3.53 o 
   0   7  13       28.85       21.72      2.11 o 
   1   7  13      111.76      112.76      5.65 o 
   2   7  13       21.69       22.41      2.76 o 
   3   7  13       12.66       10.45      3.15 o 
   4   7  13        8.60       12.01      3.08 o 
   5   7  13       18.14       10.82      3.50 o 
   6   7  13       12.85       11.63      3.86 o 
  -6   8  13        9.83       13.25      5.02 o 
  -5   8  13       17.08       32.73      5.35 o 
  -4   8  13       62.52       65.40      5.06 o 
  -3   8  13       36.71       31.80      3.70 o 
  -2   8  13      104.99      118.58      4.46 o 
  -1   8  13       48.49       49.95      3.23 o 
   0   8  13       82.18      101.01      4.05 o 
   1   8  13       46.96       46.06      4.14 o 
   2   8  13      102.45      109.71      8.10 o 
   3   8  13       37.09       38.69      6.61 o 
   4   8  13       64.20       67.76      5.95 o 
   5   8  13       16.85       16.73      9.44 o 
   6   8  13       10.29       10.87      7.62 o 
  -5   9  13        2.06        4.21      3.89 o 
  -4   9  13       61.46       54.17      5.12 o 
  -3   9  13        7.03        5.58      2.64 o 
  -2   9  13      378.28      343.14      8.83 o 
  -1   9  13       19.01       15.49      2.50 o 
   0   9  13      116.79      113.86      4.31 o 
   1   9  13       19.16       14.76      3.69 o 
   2   9  13      376.73      325.63     10.01 o 
   3   9  13        7.10        7.92      3.37 o 
   4   9  13       60.75       53.77      7.44 o 
   5   9  13        2.04        3.70      3.88 o 
  -5  10  13        2.97        9.36      4.33 o 
  -4  10  13       66.38       75.59      6.77 o 
  -3  10  13       90.30       82.99      5.80 o 
  -2  10  13       55.83       70.80      7.34 o 
  -1  10  13       58.10       66.49      4.01 o 
   0  10  13       54.76       80.62      4.71 o 
   1  10  13       58.50       61.44      5.35 o 
   2  10  13       59.06       62.06      5.64 o 
   3  10  13       90.77       84.20      6.57 o 
   4  10  13       67.41       66.77      6.44 o 
   5  10  13        3.01        3.91      4.88 o 
  -4  11  13        1.37        3.85      3.47 o 
  -3  11  13       23.17       16.98      3.75 o 
  -2  11  13        1.54        3.25      2.70 o 
  -1  11  13       19.97       18.10      3.05 o 
   0  11  13       14.49        8.64      3.46 o 
   1  11  13       19.84       21.75      4.32 o 
   2  11  13        1.30        3.57      3.96 o 
   3  11  13       23.16       23.09      4.92 o 
   4  11  13        1.18       -1.41      4.14 o 
  -4  12  13        9.23        6.98      3.87 o 
  -3  12  13        5.21        6.68      3.38 o 
  -2  12  13       29.77       26.09      4.04 o 
  -1  12  13        3.81        3.96      3.08 o 
   0  12  13      101.47      105.18      7.20 o 
   1  12  13        3.83        0.97      3.09 o 
   2  12  13       29.67       27.49      5.39 o 
   3  12  13        5.36        6.86      4.11 o 
   4  12  13        9.06        3.34      7.12 o 
  -3  13  13        7.73        1.96      4.04 o 
  -2  13  13        1.18        3.66      3.10 o 
  -1  13  13       77.83       72.48     15.59 o 
   0  13  13        4.05       13.23      4.35 o 
   1  13  13       77.45       82.72      9.20 o 
   2  13  13        1.24       -3.60      3.60 o 
   3  13  13        7.87        6.73      6.66 o 
  -2  14  13       22.52       37.42      9.93 o 
  -1  14  13       21.78       32.59      9.31 o 
   0  14  13       42.58       51.81      8.40 o 
   1  14  13       21.57        9.18      6.73 o 
   2  14  13       23.09       24.63      8.12 o 
   0   0  14      578.15      537.58      7.53 o 
   1   0  14        0.14        0.92      1.23 o 
   2   0  14      303.95      270.72      5.36 o 
   3   0  14        0.41        3.41      1.52 o 
   4   0  14       64.95       83.97      3.20 o 
   5   0  14       68.29       65.96      4.26 o 
   6   0  14      128.42      136.04      9.25 o 
   7   0  14        3.69        5.27      3.77 o 
  -7   1  14        4.41        4.41      4.35 o 
  -6   1  14       25.90       33.33      4.23 o 
  -5   1  14        4.58        4.31      2.91 o 
  -4   1  14      575.14      568.42      9.83 o 
  -3   1  14      315.06      338.45      6.14 o 
  -2   1  14      738.70      838.25      7.70 o 
  -1   1  14      195.45      194.30      3.89 o 
   0   1  14      356.00      299.63      5.66 o 
   1   1  14      193.88      198.46      3.55 o 
   2   1  14      764.75      879.81      8.58 o 
   3   1  14      312.94      336.92      7.71 o 
   4   1  14      578.51      563.36      8.78 o 
   5   1  14        4.60        3.81      2.51 o 
   6   1  14       27.14       35.22      4.00 o 
   7   1  14        4.29        5.47      3.31 o 
  -7   2  14        4.70        6.89      3.65 o 
  -6   2  14       41.66       41.22      5.01 o 
  -5   2  14       12.74       11.38      5.26 o 
  -4   2  14      126.69      136.99      5.53 o 
  -3   2  14       73.06       79.62      5.36 o 
  -2   2  14      436.03      422.61      6.12 o 
  -1   2  14     3144.30     3291.72     21.79 o 
   0   2  14       35.84       32.11      1.28 o 
   1   2  14     3128.43     3297.24     21.96 o 
   2   2  14      445.93      440.84      5.65 o 
   3   2  14       71.21       79.09      3.45 o 
   4   2  14      122.58      132.33      4.81 o 
   5   2  14       13.21       20.81      3.30 o 
   6   2  14       40.24       35.44      4.08 o 
   7   2  14        4.84        3.70      4.19 o 
  -7   3  14        7.19        2.45      3.71 o 
  -6   3  14        7.22       10.49      3.54 o 
  -5   3  14        3.77        0.76      2.79 o 
  -4   3  14       65.93       80.53      5.10 o 
  -3   3  14       73.46       82.93      3.42 o 
  -2   3  14      623.28      615.37      6.62 o 
  -1   3  14     1017.48     1040.45      9.26 o 
   0   3  14       56.20       50.53      1.67 o 
   1   3  14     1032.89     1059.83      9.28 o 
   2   3  14      623.84      612.03      8.66 o 
   3   3  14       76.79       75.37      3.47 o 
   4   3  14       67.98       82.06      4.83 o 
   5   3  14        4.19        6.60      2.57 o 
   6   3  14        6.98       10.82      4.08 o 
   7   3  14        6.95        4.89      4.29 o 
  -7   4  14        8.25        9.89      5.12 o 
  -6   4  14       18.92       16.79      3.91 o 
  -5   4  14      185.27      180.76      7.36 o 
  -4   4  14      469.02      461.00     10.16 o 
  -3   4  14      267.26      237.60      8.39 o 
  -2   4  14      123.49      117.68      3.07 o 
  -1   4  14      209.79      204.78      3.89 o 
   0   4  14      469.08      507.69      5.80 o 
   1   4  14      208.26      205.36      3.89 o 
   2   4  14      128.11      117.87      3.67 o 
   3   4  14      261.72      237.09      5.60 o 
   4   4  14      469.21      466.85      8.69 o 
   5   4  14      182.62      172.62      6.17 o 
   6   4  14       19.31       27.37      4.30 o 
   7   4  14        8.31        1.32      4.59 o 
  -6   5  14       22.04       21.63      4.36 o 
  -5   5  14       50.19       52.37      4.95 o 
  -4   5  14       37.75       41.83      4.24 o 
  -3   5  14      272.36      311.04      6.67 o 
  -2   5  14      231.40      221.95      4.37 o 
  -1   5  14      265.78      234.41      4.51 o 
   0   5  14     1143.98     1176.20     10.38 o 
   1   5  14      262.16      231.19      4.24 o 
   2   5  14      222.58      203.88      5.70 o 
   3   5  14      277.63      317.97      6.73 o 
   4   5  14       37.22       50.74      3.69 o 
   5   5  14       48.57       50.81      4.65 o 
   6   5  14       21.19       27.89      4.31 o 
  -6   6  14        2.88        7.96      5.92 o 
  -5   6  14       33.80       34.95      4.58 o 
  -4   6  14        8.36       13.78      3.30 o 
  -3   6  14      382.33      367.40      7.48 o 
  -2   6  14       71.68       66.66      2.91 o 
  -1   6  14      142.78      125.11      3.46 o 
   0   6  14      125.36      137.02      3.59 o 
   1   6  14      136.85      124.03      3.45 o 
   2   6  14       70.22       60.05      3.58 o 
   3   6  14      386.74      365.79      8.02 o 
   4   6  14        8.52        8.31      2.84 o 
   5   6  14       34.50       30.14      4.87 o 
   6   6  14        2.94        7.30      3.56 o 
  -6   7  14       19.58       12.33      4.82 o 
  -5   7  14       21.88       34.95      5.47 o 
  -4   7  14      107.67      119.04      7.93 o 
  -3   7  14       26.34       27.93      3.15 o 
  -2   7  14      138.67      123.36      7.04 o 
  -1   7  14      896.97      923.88     10.10 o 
   0   7  14      280.42      257.59      5.37 o 
   1   7  14      886.83      906.52     12.66 o 
   2   7  14      142.35      124.71      5.22 o 
   3   7  14       27.53       31.55      3.39 o 
   4   7  14      107.31      118.87      5.98 o 
   5   7  14       21.25       25.60      4.57 o 
   6   7  14       20.06       15.05      4.23 o 
  -6   8  14        1.95        1.83      4.10 o 
  -5   8  14       21.01       16.24      4.50 o 
  -4   8  14       14.69       13.47      4.11 o 
  -3   8  14        6.83        5.20      2.36 o 
  -2   8  14       29.75       29.56      3.59 o 
  -1   8  14      112.95       99.03      3.64 o 
   0   8  14       18.17       20.32      2.68 o 
   1   8  14      111.93       93.51      4.53 o 
   2   8  14       29.76       32.42      3.36 o 
   3   8  14        6.92        3.34      3.11 o 
   4   8  14       14.69       22.61      5.82 o 
   5   8  14       21.42       21.17      4.61 o 
   6   8  14        1.97        8.77      7.71 o 
  -5   9  14       13.69       11.79      4.76 o 
  -4   9  14        6.16        8.71      3.39 o 
  -3   9  14        3.38        4.22      2.59 o 
  -2   9  14       31.28       29.85      3.52 o 
  -1   9  14       23.20       22.93      2.75 o 
   0   9  14       17.95       14.91      2.79 o 
   1   9  14       26.37       25.10      3.14 o 
   2   9  14       31.00       30.53      4.26 o 
   3   9  14        3.61        6.78      3.78 o 
   4   9  14        6.32       13.04      4.01 o 
   5   9  14       13.52       18.63      4.76 o 
  -5  10  14        8.11        2.59      8.07 o 
  -4  10  14       56.40       51.36      5.22 o 
  -3  10  14       29.45       28.56      6.47 o 
  -2  10  14       45.01       37.16      4.42 o 
  -1  10  14        8.84        4.91      2.18 o 
   0  10  14       53.23       56.20      4.44 o 
   1  10  14        9.31        6.34      4.47 o 
   2  10  14       44.12       28.86      4.50 o 
   3  10  14       29.12       22.67      4.53 o 
   4  10  14       56.12       60.82      9.54 o 
   5  10  14        8.27        0.68      6.89 o 
  -4  11  14        0.90        1.18      3.37 o 
  -3  11  14       59.95       62.09      5.49 o 
  -2  11  14       21.69       10.86      3.12 o 
  -1  11  14      120.22      120.46      9.14 o 
   0  11  14        8.58       11.13      3.03 o 
   1  11  14      121.30      132.14     14.91 o 
   2  11  14       21.53       16.04      4.26 o 
   3  11  14       60.35       55.91      6.26 o 
   4  11  14        0.91        3.50      4.71 o 
  -4  12  14        0.19        3.57      3.67 o 
  -3  12  14       33.23       30.79      4.58 o 
  -2  12  14        2.68        3.11      2.99 o 
  -1  12  14       28.19       24.60      3.96 o 
   0  12  14      112.29       93.43      8.64 o 
   1  12  14       28.38       25.20      4.75 o 
   2  12  14        2.69        0.95      3.47 o 
   3  12  14       32.82       34.33      5.74 o 
   4  12  14        0.26        3.57      6.50 o 
  -3  13  14        7.67       10.70      4.43 o 
  -2  13  14        9.86        6.89      3.99 o 
  -1  13  14       56.79       64.56      7.99 o 
   0  13  14       11.01        4.16      3.72 o 
   1  13  14       56.99       66.44      6.80 o 
   2  13  14       10.09        6.94      4.30 o 
   3  13  14        7.63        7.71      6.61 o 
  -1  14  14       10.44       15.11      8.72 o 
   0  14  14       22.39       28.65      6.82 o 
   1  14  14       10.32       11.37      7.80 o 
   1   0  15      704.74      870.52      7.56 o 
   2   0  15       97.95      121.78      4.90 o 
   3   0  15      794.05      820.31     14.08 o 
   4   0  15      788.69      695.44     10.49 o 
   5   0  15        0.02        0.39      2.21 o 
   6   0  15        0.75        4.16      3.15 o 
   7   0  15       12.90       10.67      3.98 o 
  -7   1  15        1.43        5.97      4.34 o 
  -6   1  15        9.71        7.19      3.29 o 
  -5   1  15       62.10       64.31      4.98 o 
  -4   1  15      102.58       96.53      4.50 o 
  -3   1  15      138.85      157.63      3.80 o 
  -2   1  15      978.72     1026.49      8.84 o 
  -1   1  15      450.72      499.24      6.77 o 
   0   1  15      101.94       92.87      3.04 o 
   1   1  15      464.73      509.92      5.33 o 
   2   1  15      974.82     1021.51      9.62 o 
   3   1  15      141.32      150.98      4.08 o 
   4   1  15      101.82       98.55      3.76 o 
   5   1  15       60.00       61.53      4.34 o 
   6   1  15        9.72        7.03      2.96 o 
   7   1  15        1.39        0.95      3.08 o 
  -7   2  15       28.27       17.91      5.22 o 
  -6   2  15        2.34        4.42      3.11 o 
  -5   2  15      265.56      244.93      7.88 o 
  -4   2  15      251.36      227.53      6.87 o 
  -3   2  15       24.49       20.88      2.59 o 
  -2   2  15      302.11      362.44      5.63 o 
  -1   2  15      372.18      352.59      4.55 o 
   0   2  15      155.21      160.56      2.57 o 
   1   2  15      364.83      358.78      5.96 o 
   2   2  15      305.87      366.59      5.15 o 
   3   2  15       25.83       29.04      2.07 o 
   4   2  15      254.89      250.76      8.46 o 
   5   2  15      269.50      272.99      8.38 o 
   6   2  15        2.18        1.51      2.70 o 
   7   2  15       27.93       36.71      6.04 o 
  -7   3  15        0.96        2.02      3.60 o 
  -6   3  15       20.03       19.17      3.89 o 
  -5   3  15       39.20       49.64      4.69 o 
  -4   3  15       17.90       13.64      4.02 o 
  -3   3  15      194.61      174.44      4.58 o 
  -2   3  15      780.70      789.26      7.77 o 
  -1   3  15       91.27       91.26      2.60 o 
   0   3  15     1993.36     2028.96     13.43 o 
   1   3  15       87.95       89.68      2.62 o 
   2   3  15      772.18      769.23      8.08 o 
   3   3  15      189.26      167.98      4.70 o 
   4   3  15       17.86       17.78      2.68 o 
   5   3  15       39.63       47.08      4.35 o 
   6   3  15       19.57       17.90      3.75 o 
   7   3  15        0.92        3.22      4.22 o 
  -7   4  15        1.64        0.22      3.63 o 
  -6   4  15        5.07        6.22      3.45 o 
  -5   4  15       21.45       21.68      3.73 o 
  -4   4  15       69.72       66.85      5.30 o 
  -3   4  15      116.59      108.12      4.03 o 
  -2   4  15      238.83      201.89      3.88 o 
  -1   4  15      931.64      906.69      8.90 o 
   0   4  15       58.36       55.54      2.11 o 
   1   4  15      932.62      912.82      7.55 o 
   2   4  15      247.40      207.89      4.95 o 
   3   4  15      111.47       98.09      6.91 o 
   4   4  15       72.53       70.70      4.09 o 
   5   4  15       21.79       28.71      4.21 o 
   6   4  15        5.52       -2.24      3.34 o 
   7   4  15        1.87        8.50      5.35 o 
  -6   5  15       10.08        9.65      3.77 o 
  -5   5  15       12.50       11.34      3.64 o 
  -4   5  15      285.12      248.07      7.77 o 
  -3   5  15      200.08      181.49      5.23 o 
  -2   5  15      170.22      175.34      4.00 o 
  -1   5  15        1.45        3.98      1.27 o 
   0   5  15        2.40        2.66      1.13 o 
   1   5  15        1.76        3.55      1.49 o 
   2   5  15      172.87      182.85      4.69 o 
   3   5  15      198.70      168.23      5.10 o 
   4   5  15      284.78      238.07      6.60 o 
   5   5  15       12.11        7.91      3.19 o 
   6   5  15       10.50        7.19      3.63 o 
  -6   6  15       11.92        7.05      3.58 o 
  -5   6  15       71.67       69.09      5.68 o 
  -4   6  15       34.12       32.98      4.06 o 
  -3   6  15      368.97      385.66      8.39 o 
  -2   6  15      107.20      111.20      5.05 o 
  -1   6  15       50.41       47.02      3.11 o 
   0   6  15      538.41      531.57      6.61 o 
   1   6  15       48.36       46.28      3.05 o 
   2   6  15      104.16      116.13      4.05 o 
   3   6  15      369.57      380.62      7.58 o 
   4   6  15       32.03       37.31      3.38 o 
   5   6  15       70.27       70.50      5.32 o 
   6   6  15       11.51        7.28      3.53 o 
  -6   7  15        1.90        2.52      4.75 o 
  -5   7  15       52.38       61.99      5.67 o 
  -4   7  15       18.50       21.66      3.67 o 
  -3   7  15      142.85      135.95      5.21 o 
  -2   7  15       71.83       68.70      3.61 o 
  -1   7  15      302.55      298.84      5.54 o 
   0   7  15      162.67      151.69      4.66 o 
   1   7  15      303.12      292.01      6.99 o 
   2   7  15       70.99       66.14      4.69 o 
   3   7  15      143.02      137.09      6.25 o 
   4   7  15       18.20       25.06      3.78 o 
   5   7  15       52.43       49.32      4.87 o 
   6   7  15        2.06       -1.70      3.38 o 
  -6   8  15        5.73       10.72      5.03 o 
  -5   8  15        3.61        6.15      4.67 o 
  -4   8  15       30.95       34.05      4.54 o 
  -3   8  15        6.73        7.73      2.51 o 
  -2   8  15       52.08       47.52      3.99 o 
  -1   8  15      121.40      105.27      3.77 o 
   0   8  15      410.48      420.69      9.82 o 
   1   8  15      119.03      104.83      6.03 o 
   2   8  15       49.10       52.33      3.86 o 
   3   8  15        7.03       12.07      3.66 o 
   4   8  15       30.95       32.77      4.88 o 
   5   8  15        3.38        3.82      5.50 o 
   6   8  15        5.84        6.01      5.55 o 
  -5   9  15        0.06       -2.37      3.66 o 
  -4   9  15       52.02       35.39      5.36 o 
  -3   9  15        1.04       -0.68      2.39 o 
  -2   9  15       52.98       55.97      6.93 o 
  -1   9  15        8.51        6.37      2.07 o 
   0   9  15        3.44        2.66      2.13 o 
   1   9  15        8.24        9.82      2.59 o 
   2   9  15       51.58       58.26      5.30 o 
   3   9  15        1.14        1.04      2.87 o 
   4   9  15       51.71       41.48      5.42 o 
   5   9  15        0.06        0.73      3.89 o 
  -5  10  15        8.18        8.24      7.73 o 
  -4  10  15       42.08       44.33      6.22 o 
  -3  10  15       15.28       15.63      3.49 o 
  -2  10  15       30.35       32.51      3.80 o 
  -1  10  15        9.90        5.74      2.29 o 
   0  10  15      138.09      142.73      5.95 o 
   1  10  15       10.01       10.43      5.31 o 
   2  10  15       31.71       36.14      5.22 o 
   3  10  15       15.31       14.37      4.10 o 
   4  10  15       42.22       40.10     10.44 o 
   5  10  15        8.13       14.31     12.95 o 
  -4  11  15        5.99        5.76      7.92 o 
  -3  11  15        0.03        7.84      3.22 o 
  -2  11  15        3.79        9.31      3.02 o 
  -1  11  15       14.99       22.84      3.98 o 
   0  11  15       24.72       26.13      3.61 o 
   1  11  15       14.80       24.45      4.43 o 
   2  11  15        3.55        3.79      3.33 o 
   3  11  15        0.06        3.41      3.72 o 
   4  11  15        5.84       10.27      5.29 o 
  -4  12  15        6.76        4.01      4.51 o 
  -3  12  15        9.52       13.73      3.86 o 
  -2  12  15       13.33       17.99      3.67 o 
  -1  12  15        3.57        7.47      3.09 o 
   0  12  15       30.46       49.50      5.78 o 
   1  12  15        3.68        5.22      4.29 o 
   2  12  15       13.63       15.22      5.26 o 
   3  12  15        9.75       12.13      4.43 o 
   4  12  15        6.98       -0.27      6.80 o 
  -3  13  15        3.91        1.79      3.90 o 
  -2  13  15       15.37       14.53      4.52 o 
  -1  13  15       46.88       44.42      7.39 o 
   0  13  15        0.73       -3.62      3.62 o 
   1  13  15       46.66       48.76      6.40 o 
   2  13  15       15.33        4.71      6.16 o 
   3  13  15        3.89        5.29      6.93 o 
  -1  14  15       12.48        5.72      7.62 o 
   0  14  15      100.63      135.44     18.03 o 
   1  14  15       12.23       17.44      8.08 o 
   0   0  16      259.74      257.16      7.92 o 
   1   0  16     5487.72     5921.82     36.38 o 
   2   0  16      401.52      423.56      5.04 o 
   3   0  16     1123.33     1163.55     12.37 o 
   4   0  16       52.47       49.51      3.91 o 
   5   0  16       19.13       20.74      3.17 o 
   6   0  16        0.77       -1.60      3.01 o 
   7   0  16        0.34       -3.48      3.48 o 
  -7   1  16        6.99        4.27      4.40 o 
  -6   1  16       78.18       76.76      5.68 o 
  -5   1  16       22.84       17.95      3.43 o 
  -4   1  16      294.98      311.42      7.16 o 
  -3   1  16       51.86       50.88      3.07 o 
  -2   1  16      211.82      162.26      2.98 o 
  -1   1  16      381.70      405.36      6.16 o 
   0   1  16      310.43      301.31      4.02 o 
   1   1  16      385.81      411.31      4.54 o 
   2   1  16      217.67      169.43      3.50 o 
   3   1  16       51.06       57.54      4.22 o 
   4   1  16      297.38      317.63      6.13 o 
   5   1  16       22.96       19.75      4.00 o 
   6   1  16       79.70       87.65      5.50 o 
   7   1  16        6.84        7.28      3.54 o 
  -7   2  16        0.56        0.19      4.25 o 
  -6   2  16       21.01       20.71      3.91 o 
  -5   2  16       50.69       50.08      4.61 o 
  -4   2  16       39.79       45.89      3.95 o 
  -3   2  16      121.57      136.04      4.86 o 
  -2   2  16      158.01      166.39      3.83 o 
  -1   2  16      912.03      915.48      8.33 o 
   0   2  16      216.05      226.05      3.41 o 
   1   2  16      918.66      923.23      8.59 o 
   2   2  16      155.05      160.82      3.54 o 
   3   2  16      123.51      138.37      3.71 o 
   4   2  16       41.13       35.61      3.12 o 
   5   2  16       49.95       41.37      5.35 o 
   6   2  16       20.44       19.74      3.51 o 
   7   2  16        0.56        5.23      3.51 o 
  -7   3  16        0.38        1.57      3.68 o 
  -6   3  16        1.08        7.81      3.34 o 
  -5   3  16       89.43       95.26      5.76 o 
  -4   3  16      238.49      221.71      8.76 o 
  -3   3  16      311.32      333.73      6.34 o 
  -2   3  16      239.62      205.20      4.56 o 
  -1   3  16     1350.87     1334.00     11.17 o 
   0   3  16     1572.72     1634.93     11.46 o 
   1   3  16     1359.27     1318.81     11.20 o 
   2   3  16      252.57      229.24      4.14 o 
   3   3  16      315.51      328.35      6.48 o 
   4   3  16      241.09      229.73      6.18 o 
   5   3  16       89.55       88.74      4.78 o 
   6   3  16        1.12       -0.57      3.28 o 
   7   3  16        0.35       -3.79      3.79 o 
  -7   4  16       12.46        8.95      4.24 o 
  -6   4  16        1.68        5.57      3.49 o 
  -5   4  16       39.32       27.29      4.03 o 
  -4   4  16      107.90      110.22      5.67 o 
  -3   4  16       90.83       79.17      3.64 o 
  -2   4  16      357.63      368.48      6.35 o 
  -1   4  16     1123.87     1131.66     13.26 o 
   0   4  16       50.36       56.35      2.18 o 
   1   4  16     1111.51     1148.30     10.31 o 
   2   4  16      354.67      356.50      6.38 o 
   3   4  16       89.43       80.83      3.80 o 
   4   4  16      106.32       97.44      4.59 o 
   5   4  16       40.40       32.87      4.25 o 
   6   4  16        1.72        3.07      3.86 o 
   7   4  16       12.75       12.09      5.97 o 
  -6   5  16       13.77       19.98      4.37 o 
  -5   5  16        1.90        2.32      2.96 o 
  -4   5  16      177.82      189.80      8.25 o 
  -3   5  16       46.30       44.64      3.21 o 
  -2   5  16      443.87      399.79      7.80 o 
  -1   5  16       83.62       75.69      3.20 o 
   0   5  16       90.09       90.73      2.72 o 
   1   5  16       79.45       77.47      3.04 o 
   2   5  16      432.57      396.72      6.98 o 
   3   5  16       48.96       49.13      3.31 o 
   4   5  16      179.22      201.98      6.14 o 
   5   5  16        1.82        2.90      2.93 o 
   6   5  16       13.12       14.26      4.69 o 
  -6   6  16        2.09       -3.15      3.15 o 
  -5   6  16       81.36       72.36      5.77 o 
  -4   6  16       40.79       44.01      4.41 o 
  -3   6  16       14.57       17.11      2.58 o 
  -2   6  16       60.75       61.18      3.30 o 
  -1   6  16       81.38       80.07      3.32 o 
   0   6  16       45.98       45.85      2.76 o 
   1   6  16       81.37       80.17      3.84 o 
   2   6  16       61.25       61.03      3.30 o 
   3   6  16       13.52       15.57      2.66 o 
   4   6  16       41.02       42.49      3.67 o 
   5   6  16       80.53       66.87      5.21 o 
   6   6  16        2.10        6.14      3.53 o 
  -6   7  16        6.78        1.30      4.21 o 
  -5   7  16       50.76       70.54      6.51 o 
  -4   7  16      136.66      147.14      6.84 o 
  -3   7  16      240.55      253.45      6.56 o 
  -2   7  16      259.62      250.37      6.06 o 
  -1   7  16      434.26      422.25      6.60 o 
   0   7  16        4.51        3.62      1.65 o 
   1   7  16      425.75      424.95     10.06 o 
   2   7  16      255.46      240.03      9.38 o 
   3   7  16      239.41      248.73      7.17 o 
   4   7  16      133.70      146.78      9.49 o 
   5   7  16       50.27       59.83      5.22 o 
   6   7  16        6.79        9.06      4.26 o 
  -6   8  16        2.92        3.58      5.00 o 
  -5   8  16        3.85        5.88      3.94 o 
  -4   8  16       21.79       17.13      3.63 o 
  -3   8  16       24.08       21.70      3.30 o 
  -2   8  16       26.51       22.29      2.78 o 
  -1   8  16      202.21      204.32      4.93 o 
   0   8  16        2.92        9.22      2.39 o 
   1   8  16      198.30      199.56      6.80 o 
   2   8  16       26.31       25.12      3.20 o 
   3   8  16       24.05       26.45      4.19 o 
   4   8  16       21.54       23.38      4.42 o 
   5   8  16        4.13       -0.60      3.46 o 
   6   8  16        2.87        8.79      7.44 o 
  -5   9  16        3.51        8.14      4.33 o 
  -4   9  16        3.17        5.13      3.74 o 
  -3   9  16       14.02       22.56      3.58 o 
  -2   9  16        5.49       -1.06      2.24 o 
  -1   9  16       54.01       60.45      4.33 o 
   0   9  16        2.75        1.16      2.25 o 
   1   9  16       55.49       53.90      4.06 o 
   2   9  16        5.77        3.71      3.59 o 
   3   9  16       14.77       17.52      4.26 o 
   4   9  16        3.04        4.16      3.65 o 
   5   9  16        3.04        4.28      4.26 o 
  -5  10  16        2.94        3.67      4.40 o 
  -4  10  16        6.21        5.88      3.98 o 
  -3  10  16        4.53        3.70      2.85 o 
  -2  10  16       12.59        9.30      2.94 o 
  -1  10  16       15.37       15.78      3.09 o 
   0  10  16       18.60       19.02      4.03 o 
   1  10  16       16.18       11.10      2.81 o 
   2  10  16       12.06       18.56      3.97 o 
   3  10  16        4.28        1.99      3.31 o 
   4  10  16        6.23       11.54      6.40 o 
   5  10  16        2.76        1.01      6.25 o 
  -4  11  16        3.50        4.69      4.13 o 
  -3  11  16       68.76       60.53      5.31 o 
  -2  11  16       17.61       11.85      3.35 o 
  -1  11  16       64.72       80.36      7.28 o 
   0  11  16       46.56       45.19      5.03 o 
   1  11  16       65.05       71.83      7.99 o 
   2  11  16       17.56       18.65      4.71 o 
   3  11  16       69.10       76.13      8.20 o 
   4  11  16        3.43       14.41      5.54 o 
  -4  12  16        1.26        5.01      6.57 o 
  -3  12  16       30.89       31.20      4.63 o 
  -2  12  16       11.09       12.87      4.16 o 
  -1  12  16        5.61        9.66      3.92 o 
   0  12  16       12.70       18.37      5.03 o 
   1  12  16        5.54        9.58      4.02 o 
   2  12  16       11.68       11.64      4.38 o 
   3  12  16       30.44       33.90     11.26 o 
  -3  13  16        0.83        6.07      4.29 o 
  -2  13  16        9.29       11.51      5.32 o 
  -1  13  16       30.39       41.88     14.83 o 
   0  13  16        1.49       -2.11      4.25 o 
   1  13  16       30.56       36.26      5.75 o 
   2  13  16        9.70       13.34      7.19 o 
   3  13  16        0.81        9.73      7.46 o 
  -1  14  16        4.18        8.10      7.46 o 
   0  14  16        7.47       21.23      8.42 o 
   1  14  16        4.21        1.81      6.16 o 
   1   0  17     1884.93     1949.50     14.26 o 
   2   0  17       56.37       41.98      1.66 o 
   3   0  17      934.93      862.94     10.46 o 
   4   0  17       66.60       58.46      4.15 o 
   5   0  17      401.66      376.77      8.49 o 
   6   0  17        3.31        4.05      2.79 o 
   7   0  17        0.48       -3.36      3.36 o 
  -7   1  17       10.25        5.32      4.46 o 
  -6   1  17       36.80       33.58      4.28 o 
  -5   1  17       43.46       36.23      4.10 o 
  -4   1  17        9.72       13.77      2.93 o 
  -3   1  17       40.35       40.82      3.59 o 
  -2   1  17      166.22      163.13      4.28 o 
  -1   1  17      640.07      675.14     11.15 o 
   0   1  17      199.27      263.12      3.83 o 
   1   1  17      642.74      678.11      6.31 o 
   2   1  17      165.14      157.67      3.60 o 
   3   1  17       42.18       36.59      2.34 o 
   4   1  17        9.90       15.76      2.57 o 
   5   1  17       44.54       43.49      4.04 o 
   6   1  17       36.78       32.16      5.45 o 
   7   1  17       10.04       11.79      3.73 o 
  -7   2  17       49.30       55.66      7.50 o 
  -6   2  17        3.39        3.22      4.07 o 
  -5   2  17       99.70      104.22      5.82 o 
  -4   2  17       17.75       18.61      3.69 o 
  -3   2  17      178.83      162.58      5.35 o 
  -2   2  17      186.76      228.20      4.54 o 
  -1   2  17      276.37      296.61      4.29 o 
   0   2  17      645.37      782.30      8.83 o 
   1   2  17      258.26      277.22      4.34 o 
   2   2  17      187.64      226.06      6.32 o 
   3   2  17      183.92      164.79      4.05 o 
   4   2  17       16.84       11.85      2.50 o 
   5   2  17       98.16      111.68      6.08 o 
   6   2  17        3.33        6.54      3.07 o 
   7   2  17       49.45       57.20      5.40 o 
  -7   3  17        2.62        5.65      3.86 o 
  -6   3  17        8.63       10.60      3.63 o 
  -5   3  17       14.84       15.38      4.50 o 
  -4   3  17       87.97       86.58      5.07 o 
  -3   3  17       70.53       65.46      4.48 o 
  -2   3  17       12.15        8.07      1.69 o 
  -1   3  17      329.74      302.84      5.10 o 
   0   3  17     2424.02     2565.49     16.54 o 
   1   3  17      334.80      316.99      4.72 o 
   2   3  17       11.28        7.51      1.45 o 
   3   3  17       68.50       66.22      3.43 o 
   4   3  17       86.30       88.37      5.47 o 
   5   3  17       14.77       18.97      3.71 o 
   6   3  17        8.73       10.74      3.49 o 
   7   3  17        2.59        2.44      4.32 o 
  -6   4  17       31.16       27.90      4.66 o 
  -5   4  17       43.83       42.65      4.54 o 
  -4   4  17       74.54       77.64      5.04 o 
  -3   4  17      405.02      413.19      7.48 o 
  -2   4  17      507.86      529.72      7.82 o 
  -1   4  17      271.25      283.60      4.67 o 
   0   4  17      710.33      698.53      7.93 o 
   1   4  17      281.99      301.57      4.71 o 
   2   4  17      514.20      524.53      7.93 o 
   3   4  17      407.51      422.94      7.71 o 
   4   4  17       76.87       85.01      5.52 o 
   5   4  17       45.41       50.54      4.08 o 
   6   4  17       30.99       29.47      5.36 o 
  -6   5  17       11.72       20.12      4.42 o 
  -5   5  17       25.22       29.29      4.97 o 
  -4   5  17       47.21       46.10      4.41 o 
  -3   5  17      353.11      339.38      9.57 o 
  -2   5  17      173.34      154.76      4.45 o 
  -1   5  17      144.56      131.48      3.43 o 
   0   5  17       59.59       71.69      2.56 o 
   1   5  17      143.42      143.90      3.94 o 
   2   5  17      169.19      148.32      5.42 o 
   3   5  17      352.25      351.32      7.23 o 
   4   5  17       48.59       53.01      3.91 o 
   5   5  17       24.99       19.36      3.19 o 
   6   5  17       12.07        3.51      4.18 o 
  -6   6  17        5.41        8.27      4.41 o 
  -5   6  17       72.77       67.71      5.73 o 
  -4   6  17      142.16      126.00      6.26 o 
  -3   6  17       81.74       90.89      4.36 o 
  -2   6  17      112.47      118.57      4.29 o 
  -1   6  17      201.31      175.36      4.10 o 
   0   6  17      457.68      416.25      5.88 o 
   1   6  17      197.00      175.57      5.29 o 
   2   6  17      117.29      121.35      4.30 o 
   3   6  17       77.70       91.12      4.34 o 
   4   6  17      140.53      128.40      5.34 o 
   5   6  17       71.66       86.22      5.80 o 
   6   6  17        5.97       11.08      4.47 o 
  -6   7  17        2.16        1.56      4.35 o 
  -5   7  17       21.27       21.10      4.16 o 
  -4   7  17       24.44       31.67      5.47 o 
  -3   7  17        7.38        5.81      2.39 o 
  -2   7  17      117.83      117.96      4.50 o 
  -1   7  17       39.86       38.75      2.59 o 
   0   7  17       27.56       18.24      2.60 o 
   1   7  17       39.83       46.45      3.46 o 
   2   7  17      118.20      129.92      5.28 o 
   3   7  17        7.53        4.69      2.54 o 
   4   7  17       24.55       22.23      3.62 o 
   5   7  17       21.12       25.51      4.26 o 
   6   7  17        2.18        2.36      3.76 o 
  -6   8  17       16.58       13.50      8.03 o 
  -5   8  17        2.41        2.69      3.95 o 
  -4   8  17      118.19      126.50      6.67 o 
  -3   8  17       68.83       82.48      4.52 o 
  -2   8  17      107.31       98.22      4.45 o 
  -1   8  17      198.61      175.34      5.39 o 
   0   8  17      260.89      267.33      7.10 o 
   1   8  17      195.47      156.09      5.57 o 
   2   8  17      101.33      112.11      5.23 o 
   3   8  17       68.24       81.14      6.10 o 
   4   8  17      118.68      104.94      6.96 o 
   5   8  17        2.36        6.82      4.03 o 
   6   8  17       16.05       20.64      8.90 o 
  -5   9  17       15.00       14.37      4.76 o 
  -4   9  17       15.29       15.84      4.38 o 
  -3   9  17       48.92       48.83      4.52 o 
  -2   9  17       16.52       17.85      2.81 o 
  -1   9  17        3.48        2.64      1.98 o 
   0   9  17       34.60       24.44      3.25 o 
   1   9  17        3.20        1.81      2.25 o 
   2   9  17       15.56       18.08      3.89 o 
   3   9  17       48.49       42.34      8.74 o 
   4   9  17       14.68       20.27      7.16 o 
   5   9  17       15.15       13.43     12.51 o 
  -5  10  17        3.13        4.56      4.71 o 
  -4  10  17       55.60       74.88      7.24 o 
  -3  10  17        5.05        0.60      2.73 o 
  -2  10  17       44.75       45.09      4.25 o 
  -1  10  17       43.43       39.58      3.93 o 
   0  10  17       57.84       54.58      5.64 o 
   1  10  17       43.57       41.67      3.96 o 
   2  10  17       44.64       49.82      5.43 o 
   3  10  17        5.10        8.35      3.71 o 
   4  10  17       55.18       57.72      6.17 o 
   5  10  17        3.10        1.69      6.11 o 
  -4  11  17        7.02        5.55      7.24 o 
  -3  11  17        0.33        2.86      3.19 o 
  -2  11  17        9.04        3.69      2.93 o 
  -1  11  17       21.88       11.07      4.23 o 
   0  11  17        4.59        5.90      2.82 o 
   1  11  17       21.72       17.12      4.05 o 
   2  11  17        9.21        5.29      3.53 o 
   3  11  17        0.24        0.54      3.37 o 
   4  11  17        6.98       -1.33      6.23 o 
  -3  12  17       14.49       12.83      3.96 o 
  -2  12  17        9.83       14.74      4.38 o 
  -1  12  17       54.84       60.39      5.93 o 
   0  12  17       29.83       42.39      5.50 o 
   1  12  17       54.83       54.31      6.14 o 
   2  12  17       10.42       10.34      4.39 o 
   3  12  17       14.68       15.84      7.55 o 
  -2  13  17       12.58       10.06      5.06 o 
  -1  13  17        3.08        6.67      8.73 o 
   0  13  17        5.42        3.78      4.87 o 
   1  13  17        3.12       11.14      9.30 o 
   2  13  17       12.49        5.54      6.75 o 
  -1  14  17       11.67       26.89      9.09 o 
   0  14  17       33.38       50.09      8.36 o 
   1  14  17       11.85       13.43      7.76 o 
   0   0  18      579.24      585.85      9.35 o 
   1   0  18        2.77        3.24      1.25 o 
   2   0  18       10.04       12.07      1.34 o 
   3   0  18      363.50      352.62      7.73 o 
   4   0  18      335.10      291.94      9.78 o 
   5   0  18        0.00       10.36      2.84 o 
   6   0  18        6.55        3.43      2.89 o 
   7   0  18        1.70        2.05      3.68 o 
  -7   1  18        0.85        2.63      4.22 o 
  -6   1  18       21.72       13.19      4.55 o 
  -5   1  18       12.20       12.25      3.28 o 
  -4   1  18      643.69      591.38     11.13 o 
  -3   1  18      231.35      207.83      8.07 o 
  -2   1  18      112.07       99.97      3.18 o 
  -1   1  18     1374.03     1440.25     12.18 o 
   0   1  18       44.84       39.73      1.83 o 
   1   1  18     1371.86     1439.84     11.15 o 
   2   1  18      104.67       97.01      2.86 o 
   3   1  18      231.03      210.76      4.53 o 
   4   1  18      639.95      617.71     13.97 o 
   5   1  18       12.58        9.17      5.10 o 
   6   1  18       22.83       23.42      3.88 o 
   7   1  18        0.80       -0.87      3.13 o 
  -7   2  18        0.09       -3.29      4.19 o 
  -6   2  18        8.15        7.13      3.47 o 
  -5   2  18        0.45        3.90      2.80 o 
  -4   2  18      450.46      377.64      9.02 o 
  -3   2  18       13.73       16.39      2.55 o 
  -2   2  18      291.86      322.69      5.66 o 
  -1   2  18     1002.67     1031.28      9.30 o 
   0   2  18       76.03       83.71      2.13 o 
   1   2  18     1002.59     1031.52     10.67 o 
   2   2  18      291.57      319.94      5.04 o 
   3   2  18       14.16       16.00      1.90 o 
   4   2  18      448.37      402.16      7.95 o 
   5   2  18        0.41        3.56      2.95 o 
   6   2  18        8.09        8.89      3.20 o 
   7   2  18        0.10        6.29      3.85 o 
  -7   3  18        2.26       -3.31      3.31 o 
  -6   3  18       89.02       87.27      6.32 o 
  -5   3  18       25.69       17.72      3.60 o 
  -4   3  18      342.54      341.59      8.80 o 
  -3   3  18      293.50      290.20      7.21 o 
  -2   3  18      215.31      200.86      4.59 o 
  -1   3  18      564.79      553.40      6.49 o 
   0   3  18     1527.01     1528.11     11.14 o 
   1   3  18      576.45      557.96      6.60 o 
   2   3  18      222.31      218.15      4.19 o 
   3   3  18      294.50      277.62      6.94 o 
   4   3  18      343.02      354.59      9.11 o 
   5   3  18       25.56       18.19      9.77 o 
   6   3  18       87.97       86.95      7.00 o 
   7   3  18        2.15        1.89      5.24 o 
  -6   4  18        4.30        7.27      3.60 o 
  -5   4  18        1.42        5.98      3.03 o 
  -4   4  18       39.19       39.86      4.10 o 
  -3   4  18       27.47       32.71      4.50 o 
  -2   4  18       79.30       74.95      3.28 o 
  -1   4  18      281.87      277.77      4.64 o 
   0   4  18      540.24      525.46      6.27 o 
   1   4  18      276.92      280.55      4.63 o 
   2   4  18       78.16       81.27      3.48 o 
   3   4  18       28.64       33.91      2.99 o 
   4   4  18       39.31       42.58      3.55 o 
   5   4  18        1.48       -0.02      2.73 o 
   6   4  18        4.24        5.21      4.09 o 
  -6   5  18       22.73       18.79      4.37 o 
  -5   5  18      104.73      101.13      7.68 o 
  -4   5  18       88.65      100.61      5.63 o 
  -3   5  18      192.65      179.44      7.57 o 
  -2   5  18       80.10       78.79      3.68 o 
  -1   5  18      400.44      404.00      5.90 o 
   0   5  18        5.72        4.30      1.32 o 
   1   5  18      397.94      391.34      6.51 o 
   2   5  18       79.93       79.54      3.61 o 
   3   5  18      198.12      195.59      5.60 o 
   4   5  18       92.88       90.03      4.65 o 
   5   5  18      103.98       98.86      5.20 o 
   6   5  18       23.67       24.50      7.85 o 
  -6   6  18        3.50        7.84      3.89 o 
  -5   6  18       18.33       16.02      3.92 o 
  -4   6  18       33.31       39.21      4.34 o 
  -3   6  18      314.04      319.89      7.24 o 
  -2   6  18       31.74       28.49      2.75 o 
  -1   6  18      104.80      105.54      3.76 o 
   0   6  18        2.88        2.09      1.46 o 
   1   6  18      107.10       93.78      5.31 o 
   2   6  18       31.90       29.11      3.03 o 
   3   6  18      317.95      314.69      7.09 o 
   4   6  18       33.53       38.87      3.63 o 
   5   6  18       17.97       14.51      3.56 o 
   6   6  18        3.50        4.28      4.19 o 
  -6   7  18        9.74       11.39      8.14 o 
  -5   7  18       30.73       35.52      4.74 o 
  -4   7  18      108.92      117.63      6.40 o 
  -3   7  18       61.65       72.51      4.63 o 
  -2   7  18      121.90      116.89      4.74 o 
  -1   7  18      333.12      339.99      6.00 o 
   0   7  18       86.51       85.96      4.22 o 
   1   7  18      324.67      329.87      7.56 o 
   2   7  18      119.75      112.21      5.11 o 
   3   7  18       59.73       66.84      6.30 o 
   4   7  18      106.64      114.49      6.05 o 
   5   7  18       29.81       27.66      4.21 o 
   6   7  18        9.51       10.78      5.40 o 
  -5   8  18       11.66        9.14      3.98 o 
  -4   8  18       49.90       49.73      5.10 o 
  -3   8  18      119.31      105.57      6.99 o 
  -2   8  18       46.62       38.63      3.30 o 
  -1   8  18       98.17       78.38      4.79 o 
   0   8  18       52.41       48.71      3.70 o 
   1   8  18       96.43       86.67      5.99 o 
   2   8  18       47.12       39.67      3.72 o 
   3   8  18      117.36       97.74      6.38 o 
   4   8  18       49.95       52.79      5.64 o 
   5   8  18       11.98       14.70      4.40 o 
  -5   9  18       31.77       26.46      5.36 o 
  -4   9  18        3.67        7.62      3.89 o 
  -3   9  18       58.10       64.37      4.49 o 
  -2   9  18        4.27        3.03      2.24 o 
  -1   9  18       38.52       40.42      3.78 o 
   0   9  18        7.05        8.22      2.53 o 
   1   9  18       37.87       42.34      3.85 o 
   2   9  18        4.06        5.93      2.59 o 
   3   9  18       57.20       64.04      7.55 o 
   4   9  18        3.78       10.37      4.01 o 
   5   9  18       31.60       33.54      6.67 o 
  -5  10  18        8.68       11.70      4.79 o 
  -4  10  18       10.78       14.54      4.49 o 
  -3  10  18        4.29       11.28      3.34 o 
  -2  10  18       30.95       29.05      3.81 o 
  -1  10  18        2.30        0.15      2.70 o 
   0  10  18       89.59       92.13      5.22 o 
   1  10  18        2.42        5.08      2.48 o 
   2  10  18       30.37       31.99      5.06 o 
   3  10  18        4.10        2.39      3.56 o 
   4  10  18       10.42       19.04      4.64 o 
   5  10  18        8.47       24.65      9.22 o 
  -4  11  18        1.73       -1.09      3.74 o 
  -3  11  18       55.54       77.40      5.82 o 
  -2  11  18       36.39       39.20      5.30 o 
  -1  11  18       72.60       79.08      6.12 o 
   0  11  18       30.63       37.43      4.13 o 
   1  11  18       72.51       83.93      6.63 o 
   2  11  18       36.34       36.50      5.17 o 
   3  11  18       55.67       57.31      6.39 o 
   4  11  18        1.77        0.41      6.09 o 
  -3  12  18       15.57        8.83      3.76 o 
  -2  12  18       19.05       12.98      4.07 o 
  -1  12  18        5.03       14.36      3.97 o 
   0  12  18       41.88       43.41      5.71 o 
   1  12  18        4.95        5.26      3.78 o 
   2  12  18       19.58       13.25      4.35 o 
   3  12  18       15.40       28.08      8.51 o 
  -2  13  18       30.87       28.03      6.50 o 
  -1  13  18       18.20       21.08      6.34 o 
   0  13  18       24.81       22.51      5.19 o 
   1  13  18       18.64       27.89      6.84 o 
   2  13  18       31.24       28.40      8.45 o 
   0  14  18        5.36        0.41      6.18 o 
   1   0  19      526.90      466.14      6.60 o 
   2   0  19       10.58        9.92      1.41 o 
   3   0  19      952.30      947.62     15.56 o 
   4   0  19       29.17       26.48      3.35 o 
   5   0  19      188.87      172.33      6.26 o 
   6   0  19       30.47       26.08      5.23 o 
   7   0  19       42.67       49.65      6.96 o 
  -7   1  19        1.54        7.67      4.68 o 
  -6   1  19        9.40        5.40      4.56 o 
  -5   1  19       15.27       12.71      3.31 o 
  -4   1  19      197.88      204.49      6.66 o 
  -3   1  19      101.05      103.95      4.63 o 
  -2   1  19      152.04      154.69      4.76 o 
  -1   1  19      253.79      267.44      4.07 o 
   0   1  19      757.09      814.90      7.84 o 
   1   1  19      255.01      268.60      3.83 o 
   2   1  19      151.60      153.82      3.51 o 
   3   1  19       99.78      113.37      5.42 o 
   4   1  19      198.14      200.56      5.86 o 
   5   1  19       14.96       17.04      3.63 o 
   6   1  19        9.44        6.18      2.96 o 
   7   1  19        1.55        3.35      4.38 o 
  -7   2  19        4.56        8.57      8.21 o 
  -6   2  19        8.22        7.07      3.41 o 
  -5   2  19      166.13      157.92      6.96 o 
  -4   2  19       56.31       67.96      4.62 o 
  -3   2  19      104.70       99.52      7.41 o 
  -2   2  19       43.41       43.67      2.39 o 
  -1   2  19      433.49      402.07      5.33 o 
   0   2  19        2.09       -0.81      0.81 o 
   1   2  19      456.06      434.19      5.68 o 
   2   2  19       41.86       41.03      2.48 o 
   3   2  19      108.99      104.68      4.24 o 
   4   2  19       55.97       62.87      4.70 o 
   5   2  19      170.59      149.69      7.03 o 
   6   2  19        7.89        2.87      2.89 o 
   7   2  19        4.68       -1.92      3.92 o 
  -6   3  19       18.77       22.76      4.25 o 
  -5   3  19        5.47        3.41      2.81 o 
  -4   3  19      280.80      282.86     10.89 o 
  -3   3  19       48.27       51.52      3.94 o 
  -2   3  19      171.42      165.24      4.28 o 
  -1   3  19      215.78      224.68      4.06 o 
   0   3  19      135.91      134.09      2.73 o 
   1   3  19      216.93      225.92      4.13 o 
   2   3  19      170.01      168.78      7.09 o 
   3   3  19       47.50       48.29      3.16 o 
   4   3  19      280.96      260.72      6.72 o 
   5   3  19        5.59       -0.09      2.75 o 
   6   3  19       18.54       21.35      4.10 o 
  -6   4  19       31.98       26.16      4.60 o 
  -5   4  19       86.35       94.42      5.99 o 
  -4   4  19      171.91      163.70      7.14 o 
  -3   4  19      372.46      367.54     12.41 o 
  -2   4  19      640.97      651.34      9.57 o 
  -1   4  19       58.40       61.96      2.84 o 
   0   4  19      348.20      356.16      5.13 o 
   1   4  19       58.95       58.33      3.50 o 
   2   4  19      639.36      655.25      9.17 o 
   3   4  19      375.24      379.17      7.47 o 
   4   4  19      173.31      159.44      5.63 o 
   5   4  19       86.09       83.01      8.49 o 
   6   4  19       31.44       22.17      5.13 o 
  -6   5  19       44.42       48.82      5.59 o 
  -5   5  19        9.14       16.50      3.71 o 
  -4   5  19       37.89       37.06      4.19 o 
  -3   5  19       56.36       61.51      4.35 o 
  -2   5  19      367.73      345.04      9.43 o 
  -1   5  19       39.13       42.04      2.31 o 
   0   5  19      136.23      126.72      3.74 o 
   1   5  19       39.17       41.89      2.60 o 
   2   5  19      371.85      371.83      6.98 o 
   3   5  19       56.48       63.43      3.75 o 
   4   5  19       38.23       36.95      3.52 o 
   5   5  19        9.07       13.21      3.03 o 
   6   5  19       44.84       43.35      6.10 o 
  -6   6  19        8.62       12.41      4.25 o 
  -5   6  19       23.90       30.87      4.55 o 
  -4   6  19       95.36       94.38      5.73 o 
  -3   6  19        1.43        5.35      2.26 o 
  -2   6  19      299.48      303.18      6.53 o 
  -1   6  19      194.56      172.96      4.15 o 
   0   6  19       46.94       55.02      2.93 o 
   1   6  19      188.33      173.66      5.45 o 
   2   6  19      288.65      297.10      6.45 o 
   3   6  19        1.97        3.34      2.19 o 
   4   6  19       91.90       85.21      5.81 o 
   5   6  19       23.58       22.30      3.94 o 
   6   6  19        9.05        4.47     11.81 o 
  -6   7  19        0.22        3.63      3.92 o 
  -5   7  19        2.36        1.84      3.17 o 
  -4   7  19        2.95        3.75      3.01 o 
  -3   7  19        3.70        6.00      2.38 o 
  -2   7  19      123.71      128.52      4.81 o 
  -1   7  19       11.81       17.66      2.16 o 
   0   7  19        1.01        3.99      1.99 o 
   1   7  19       12.13       19.43      2.71 o 
   2   7  19      122.55      126.90      6.37 o 
   3   7  19        3.72        2.82      2.18 o 
   4   7  19        3.16        5.23      2.85 o 
   5   7  19        2.45       -0.16      3.07 o 
   6   7  19        0.26        2.01      7.03 o 
  -5   8  19        7.55        5.46      3.50 o 
  -4   8  19       74.42       83.22      7.28 o 
  -3   8  19       46.79       52.57      4.02 o 
  -2   8  19        8.68        7.61      2.34 o 
  -1   8  19        6.66        8.06      2.38 o 
   0   8  19      241.19      236.54      6.77 o 
   1   8  19        7.18        5.43      2.41 o 
   2   8  19       10.56       10.82      2.75 o 
   3   8  19       46.32       51.61      5.30 o 
   4   8  19       75.37       73.89      6.38 o 
   5   8  19        7.52       12.24      4.26 o 
  -5   9  19       28.18       27.94      5.89 o 
  -4   9  19       13.23       12.21      3.84 o 
  -3   9  19       62.03       71.65      4.60 o 
  -2   9  19       27.61       27.29      3.11 o 
  -1   9  19        0.95        3.47      2.60 o 
   0   9  19        8.50        0.44      2.50 o 
   1   9  19        0.88        3.84      2.33 o 
   2   9  19       27.07       28.58      3.61 o 
   3   9  19       62.21       67.85     10.72 o 
   4   9  19       12.87        8.00      3.72 o 
   5   9  19       28.02       23.15      6.05 o 
  -4  10  19       95.29       94.50      7.66 o 
  -3  10  19        0.62        2.08      2.92 o 
  -2  10  19       89.50       83.95      6.42 o 
  -1  10  19        3.46        2.19      4.07 o 
   0  10  19      109.47      120.79      6.13 o 
   1  10  19        3.47        3.46      2.85 o 
   2  10  19       88.79       92.70      9.29 o 
   3  10  19        0.64        0.60      3.18 o 
   4  10  19       95.35       97.50      9.77 o 
  -4  11  19        9.80       14.57      5.95 o 
  -3  11  19        2.08        5.64      3.32 o 
  -2  11  19        5.10        6.36      3.53 o 
  -1  11  19       43.52       35.78      4.74 o 
   0  11  19        2.17        3.67      2.70 o 
   1  11  19       43.32       32.79      5.10 o 
   2  11  19        5.13        0.49      3.51 o 
   3  11  19        1.90        2.93      3.70 o 
   4  11  19        9.92       12.43      6.91 o 
  -3  12  19        2.77       -1.42      3.69 o 
  -2  12  19       36.55       37.08      5.44 o 
  -1  12  19       14.74       11.55      3.71 o 
   0  12  19       23.40       18.38      4.63 o 
   1  12  19       14.66       18.69      4.65 o 
   2  12  19       37.55       37.51      5.67 o 
   3  12  19        2.61        1.05      5.65 o 
  -2  13  19        4.81        9.64      5.79 o 
  -1  13  19       13.11        3.48      6.61 o 
   0  13  19       12.45       19.50      6.19 o 
   1  13  19       13.50       13.48      5.56 o 
   2  13  19        4.75       10.37      6.96 o 
   0   0  20     1887.08     1941.70     20.77 o 
   1   0  20      225.16      228.33      3.78 o 
   2   0  20      136.55      180.15      3.92 o 
   3   0  20       13.31       13.97      2.57 o 
   4   0  20       64.74       59.88      4.34 o 
   5   0  20       10.85       19.45      3.73 o 
   6   0  20        1.31        0.99      3.18 o 
   7   0  20       13.33       20.71      5.12 o 
  -7   1  20       14.62       12.31      5.15 o 
  -6   1  20       23.61       19.15      6.31 o 
  -5   1  20       58.39       51.95      4.70 o 
  -4   1  20      225.38      217.20      6.98 o 
  -3   1  20      548.16      507.30      9.45 o 
  -2   1  20      194.57      184.53      4.30 o 
  -1   1  20      327.52      326.31      8.23 o 
   0   1  20        6.91        7.76      1.67 o 
   1   1  20      327.10      327.02      5.36 o 
   2   1  20      207.80      187.07      3.90 o 
   3   1  20      547.74      498.32      8.45 o 
   4   1  20      226.50      221.93      9.78 o 
   5   1  20       58.57       43.83      4.70 o 
   6   1  20       23.27       27.86      4.71 o 
   7   1  20       14.77        8.13      4.43 o 
  -6   2  20        6.13        1.67      3.29 o 
  -5   2  20        4.23        8.37      3.07 o 
  -4   2  20       47.56       50.73      4.27 o 
  -3   2  20        2.40        2.82      2.13 o 
  -2   2  20        3.12        4.11      1.82 o 
  -1   2  20      422.05      436.70      5.62 o 
   0   2  20      330.81      334.82      4.36 o 
   1   2  20      423.45      441.32      6.09 o 
   2   2  20        3.04        3.99      1.33 o 
   3   2  20        2.44        4.03      1.58 o 
   4   2  20       47.79       49.30      6.10 o 
   5   2  20        4.14       -1.21      2.63 o 
   6   2  20        6.08        9.07      3.29 o 
  -6   3  20       16.92       23.25      4.39 o 
  -5   3  20        0.57        5.22      3.46 o 
  -4   3  20      337.02      332.22      9.95 o 
  -3   3  20       80.03       85.25      6.01 o 
  -2   3  20      168.29      158.96      4.26 o 
  -1   3  20      115.24      118.14      3.11 o 
   0   3  20      984.47     1019.69      8.72 o 
   1   3  20      112.81      116.22      3.14 o 
   2   3  20      163.01      160.08      3.79 o 
   3   3  20       83.45       88.00      3.95 o 
   4   3  20      341.11      349.11     15.83 o 
   5   3  20        0.77        0.37      2.75 o 
   6   3  20       17.39       19.48      4.28 o 
  -6   4  20        1.52       10.03      3.58 o 
  -5   4  20       22.18       25.38      4.04 o 
  -4   4  20        7.64        8.14      4.41 o 
  -3   4  20      259.99      242.77      7.12 o 
  -2   4  20      217.66      211.56      5.17 o 
  -1   4  20       49.41       56.18      2.46 o 
   0   4  20      208.04      219.37      4.08 o 
   1   4  20       48.01       59.12      2.51 o 
   2   4  20      217.94      218.10      5.27 o 
   3   4  20      260.01      252.50      7.71 o 
   4   4  20        7.72        5.12      2.41 o 
   5   4  20       22.15       23.55      4.00 o 
   6   4  20        1.55        2.68      3.97 o 
  -6   5  20       18.52       20.02      4.38 o 
  -5   5  20       76.96       84.61      6.03 o 
  -4   5  20        3.93        5.36      2.90 o 
  -3   5  20      131.03      131.75      5.77 o 
  -2   5  20       81.84       86.19      4.70 o 
  -1   5  20      383.41      370.90      6.43 o 
   0   5  20       26.05       19.54      2.06 o 
   1   5  20      375.51      364.85      6.80 o 
   2   5  20       87.16       97.52      5.20 o 
   3   5  20      125.14      129.04      4.92 o 
   4   5  20        3.36        1.02      2.27 o 
   5   5  20       75.82       71.69      5.52 o 
   6   5  20       18.61       15.50      5.46 o 
  -6   6  20        0.97       -3.24      3.46 o 
  -5   6  20        7.78        5.68      3.41 o 
  -4   6  20       49.04       47.05      4.71 o 
  -3   6  20        4.17        9.94      2.89 o 
  -2   6  20      134.20      126.04      4.55 o 
  -1   6  20      139.70      144.36      3.95 o 
   0   6  20      122.42      122.98      4.00 o 
   1   6  20      137.74      138.03      5.00 o 
   2   6  20      134.26      130.48      4.93 o 
   3   6  20        4.48        1.82      2.18 o 
   4   6  20       49.27       45.84      4.17 o 
   5   6  20        8.03        8.50      3.19 o 
   6   6  20        0.93       -0.14      4.62 o 
  -6   7  20        0.30        3.91      3.80 o 
  -5   7  20       18.35       19.32      4.14 o 
  -4   7  20       33.68       38.29      4.44 o 
  -3   7  20      288.65      263.35      7.93 o 
  -2   7  20      243.87      244.63      6.27 o 
  -1   7  20       63.71       66.10      3.17 o 
   0   7  20       24.07       25.52      3.00 o 
   1   7  20       58.57       59.91      4.33 o 
   2   7  20      242.45      241.76      9.75 o 
   3   7  20      285.09      272.94      6.99 o 
   4   7  20       33.93       40.32      4.36 o 
   5   7  20       17.74       12.08      3.55 o 
   6   7  20        0.33        0.02      6.64 o 
  -5   8  20        5.92        2.64      3.45 o 
  -4   8  20       35.03       39.73      4.73 o 
  -3   8  20        8.91       12.05      2.74 o 
  -2   8  20       40.70       32.17      4.02 o 
  -1   8  20        6.34        8.11      2.85 o 
   0   8  20       78.55       80.52      4.54 o 
   1   8  20        6.66        8.72      2.53 o 
   2   8  20       40.65       30.33      3.56 o 
   3   8  20        9.24        8.38      2.95 o 
   4   8  20       34.88       32.04      4.84 o 
   5   8  20        5.91        5.30      4.14 o 
  -5   9  20       26.69       38.17      6.09 o 
  -4   9  20       11.14       12.14      3.99 o 
  -3   9  20       53.57       62.54      4.43 o 
  -2   9  20       26.82       35.35      3.98 o 
  -1   9  20       16.89       17.89      4.30 o 
   0   9  20       85.99       77.89      4.71 o 
   1   9  20       16.26       25.12      3.42 o 
   2   9  20       27.02       36.54      4.41 o 
   3   9  20       56.02       60.09      5.80 o 
   4   9  20       11.08       13.48      4.40 o 
   5   9  20       27.04       18.42      7.69 o 
  -4  10  20       17.07       19.52      5.02 o 
  -3  10  20       16.19       14.30      3.51 o 
  -2  10  20        8.27        6.17      3.32 o 
  -1  10  20        2.65        6.17      3.06 o 
   0  10  20       45.86       52.50      4.39 o 
   1  10  20        2.76        2.15      2.50 o 
   2  10  20        8.04        9.24      3.67 o 
   3  10  20       16.13       21.24      4.52 o 
   4  10  20       16.78       19.27      4.93 o 
  -4  11  20        1.20       11.25      4.60 o 
  -3  11  20       25.16       19.97      7.48 o 
  -2  11  20       14.05       16.69      4.09 o 
  -1  11  20       34.19       41.19      6.00 o 
   0  11  20       56.07       50.45      6.68 o 
   1  11  20       33.75       50.08      5.70 o 
   2  11  20       14.04       13.73      4.14 o 
   3  11  20       24.91       18.99      4.95 o 
   4  11  20        1.27       12.04      7.05 o 
  -3  12  20        5.64        3.39      4.13 o 
  -2  12  20       19.56       24.94      7.13 o 
  -1  12  20        4.21        8.00      3.82 o 
   0  12  20       50.85       54.40      7.07 o 
   1  12  20        4.18       13.12      4.32 o 
   2  12  20       19.58       24.12      5.20 o 
   3  12  20        5.72        1.17      6.20 o 
  -2  13  20       12.36        9.31      5.17 o 
  -1  13  20       51.85       50.81     11.24 o 
   0  13  20       11.55        7.83      6.80 o 
   1  13  20       52.00       55.53      8.28 o 
   2  13  20       12.16       18.90      8.19 o 
   1   0  21      551.37      496.96      5.92 o 
   2   0  21      326.58      279.51      6.42 o 
   3   0  21      279.02      266.44      9.74 o 
   4   0  21        1.27       -0.42      2.51 o 
   5   0  21      321.88      296.84     22.48 o 
   6   0  21        2.32        1.81      3.21 o 
  -6   1  21        7.05        1.89      3.73 o 
  -5   1  21       90.38       80.15      5.37 o 
  -4   1  21       46.19       55.63      4.32 o 
  -3   1  21       18.67       23.55      2.97 o 
  -2   1  21       88.34       81.10      4.39 o 
  -1   1  21       46.92       56.84      3.59 o 
   0   1  21      442.62      442.92      5.64 o 
   1   1  21       46.34       49.33      1.98 o 
   2   1  21       87.85       77.88      3.03 o 
   3   1  21       18.58       23.80      2.63 o 
   4   1  21       45.99       49.97      5.50 o 
   5   1  21       90.42       81.60      9.65 o 
   6   1  21        7.00        3.96      3.05 o 
  -6   2  21        7.83        2.96      3.69 o 
  -5   2  21        7.36        3.28      2.96 o 
  -4   2  21       10.29       10.55      2.87 o 
  -3   2  21      108.38      109.31      4.97 o 
  -2   2  21      410.53      399.39      6.63 o 
  -1   2  21       99.98       90.75      2.73 o 
   0   2  21      148.00      143.59      2.88 o 
   1   2  21       95.68       84.08      3.34 o 
   2   2  21      404.40      392.78      6.72 o 
   3   2  21      114.19      115.60      4.33 o 
   4   2  21        9.63        8.42      2.97 o 
   5   2  21        6.33        3.51      2.93 o 
   6   2  21        8.03        2.05      2.97 o 
  -6   3  21        2.63        7.43      3.66 o 
  -5   3  21        7.50        4.07      3.31 o 
  -4   3  21       44.05       48.40      4.32 o 
  -3   3  21       49.54       53.67      4.00 o 
  -2   3  21       71.44       78.67      3.33 o 
  -1   3  21      365.04      359.54      5.33 o 
   0   3  21       70.01       81.06      2.35 o 
   1   3  21      365.17      353.42      7.15 o 
   2   3  21       71.61       74.49      3.76 o 
   3   3  21       49.61       59.69      3.47 o 
   4   3  21       44.52       37.12      4.12 o 
   5   3  21        7.48        5.46      3.09 o 
   6   3  21        2.62        5.98      3.48 o 
  -6   4  21        2.05        3.23      3.40 o 
  -5   4  21       57.68       61.38      5.29 o 
  -4   4  21       34.96       31.49      3.94 o 
  -3   4  21       76.55       72.51      4.52 o 
  -2   4  21      578.20      537.48      8.32 o 
  -1   4  21       27.55       31.15      2.02 o 
   0   4  21      193.37      194.78      5.76 o 
   1   4  21       29.44       32.94      2.30 o 
   2   4  21      585.37      550.21      8.52 o 
   3   4  21       79.59       80.24      4.04 o 
   4   4  21       33.22       35.88      3.39 o 
   5   4  21       57.32       56.05      5.16 o 
   6   4  21        2.13        3.82      3.61 o 
  -6   5  21        9.34        3.62      3.77 o 
  -5   5  21       13.54       19.75      3.93 o 
  -4   5  21        7.00        7.62      4.19 o 
  -3   5  21       91.49       83.58      4.99 o 
  -2   5  21        0.56        2.86      1.86 o 
  -1   5  21      103.53      112.17      3.46 o 
   0   5  21        2.96        3.59      1.71 o 
   1   5  21      104.15      107.70      3.76 o 
   2   5  21        0.51       -0.29      1.79 o 
   3   5  21       91.66       86.16      6.12 o 
   4   5  21        7.06        5.87      2.63 o 
   5   5  21       13.32        8.60      3.33 o 
   6   5  21        9.41        8.75      4.50 o 
  -6   6  21       21.19       24.06      5.43 o 
  -5   6  21       47.08       53.36      5.40 o 
  -4   6  21       76.22       78.15      9.15 o 
  -3   6  21      174.25      175.29      6.45 o 
  -2   6  21      231.33      190.66      5.41 o 
  -1   6  21      375.13      366.50      6.14 o 
   0   6  21       11.05       11.83      2.38 o 
   1   6  21      375.90      366.77      8.03 o 
   2   6  21      222.12      193.91      5.55 o 
   3   6  21      174.03      163.06      5.50 o 
   4   6  21       73.91       78.85      7.12 o 
   5   6  21       47.63       53.04      6.73 o 
   6   6  21       20.44       16.89      8.45 o 
  -6   7  21        3.81        4.11      5.99 o 
  -5   7  21        5.20        9.42      3.74 o 
  -4   7  21       45.94       43.59      4.83 o 
  -3   7  21       65.51       72.17      5.69 o 
  -2   7  21       10.70       13.22      2.54 o 
  -1   7  21       91.57      101.29      4.71 o 
   0   7  21      131.77      136.66      5.37 o 
   1   7  21       90.39      104.25      4.97 o 
   2   7  21       10.34       11.26      2.77 o 
   3   7  21       64.72       61.31      4.03 o 
   4   7  21       45.89       48.26      4.70 o 
   5   7  21        5.16        8.04      4.64 o 
  -5   8  21        0.52       -0.79      3.48 o 
  -4   8  21       64.92       55.04      5.15 o 
  -3   8  21       13.28       14.32      3.33 o 
  -2   8  21       54.81       60.46      6.32 o 
  -1   8  21       12.67       12.03      3.18 o 
   0   8  21      165.14      163.61      5.94 o 
   1   8  21       12.92       12.25      2.74 o 
   2   8  21       50.59       46.79      4.05 o 
   3   8  21       13.38       15.90      3.36 o 
   4   8  21       65.11       60.71      5.85 o 
   5   8  21        0.56        4.78      3.63 o 
  -5   9  21       10.58        7.44      4.49 o 
  -4   9  21        3.03        5.27      3.54 o 
  -3   9  21       13.34       14.37      3.48 o 
  -2   9  21        8.31       11.84      3.54 o 
  -1   9  21       43.98       32.27      4.22 o 
   0   9  21        3.03       12.10      2.94 o 
   1   9  21       43.95       47.24      5.64 o 
   2   9  21        8.29        7.43      2.82 o 
   3   9  21       13.34       13.49      3.87 o 
   4   9  21        3.03        2.97      3.78 o 
   5   9  21       10.43       23.66      8.22 o 
  -4  10  21       55.21       46.89      6.09 o 
  -3  10  21        1.65        4.83      3.04 o 
  -2  10  21       65.83       80.41      6.92 o 
  -1  10  21       17.28       21.95      4.00 o 
   0  10  21      112.85      130.75      9.30 o 
   1  10  21       17.15       12.32      3.60 o 
   2  10  21       65.91       65.56      6.11 o 
   3  10  21        1.66        4.11      3.78 o 
   4  10  21       54.91       56.51      7.44 o 
  -4  11  21        4.47        3.61      4.46 o 
  -3  11  21        9.22        8.59      4.16 o 
  -2  11  21        3.09        1.35      3.99 o 
  -1  11  21       58.08       57.55      5.72 o 
   0  11  21       14.46       25.98      4.49 o 
   1  11  21       57.52       53.36      5.93 o 
   2  11  21        3.13       -1.76      3.44 o 
   3  11  21        9.05       11.83      4.43 o 
   4  11  21        4.54        2.91      6.48 o 
  -3  12  21        0.31        0.34      3.84 o 
  -2  12  21       14.34       19.94      6.71 o 
  -1  12  21        2.76        6.30      3.80 o 
   0  12  21       37.88       50.08      5.99 o 
   1  12  21        2.59        5.21      3.89 o 
   2  12  21       14.77       28.76      6.75 o 
   3  12  21        0.36        2.75      6.34 o 
  -2  13  21        1.60       -4.31      4.31 o 
  -1  13  21       21.88       15.36      7.94 o 
   0  13  21        0.80       -3.27      6.04 o 
   1  13  21       22.08       21.53      6.39 o 
   2  13  21        1.53        1.01      6.77 o 
   0   0  22       29.17       30.17      3.48 o 
   1   0  22        1.05        5.68      1.09 o 
   2   0  22       23.49       28.34      2.68 o 
   3   0  22       25.25       30.76      3.25 o 
   4   0  22       22.08       15.96      3.07 o 
   5   0  22        4.11        6.56      3.06 o 
   6   0  22       29.52       21.03      4.15 o 
  -6   1  22        1.41       -4.55      4.55 o 
  -5   1  22       20.06       21.65      3.79 o 
  -4   1  22      133.48      117.25      5.61 o 
  -3   1  22       23.52       25.84      3.50 o 
  -2   1  22       60.33       53.24      3.80 o 
  -1   1  22      154.44      146.48      4.14 o 
   0   1  22     1039.76      973.41      9.30 o 
   1   1  22      153.38      147.28      3.05 o 
   2   1  22       64.06       65.18      2.64 o 
   3   1  22       23.16       26.39      2.77 o 
   4   1  22      131.41      118.69      5.99 o 
   5   1  22       20.51       19.97      4.00 o 
   6   1  22        1.05        1.51      2.91 o 
  -6   2  22       16.73       16.04      3.83 o 
  -5   2  22       26.97       23.96      3.81 o 
  -4   2  22      160.81      152.23      6.31 o 
  -3   2  22       52.01       49.16      3.86 o 
  -2   2  22      235.14      220.71      5.90 o 
  -1   2  22      283.72      287.08      4.68 o 
   0   2  22      124.50      136.37      3.14 o 
   1   2  22      282.64      283.02      5.84 o 
   2   2  22      234.83      214.59      4.70 o 
   3   2  22       51.72       62.40      4.73 o 
   4   2  22      160.86      151.42      6.55 o 
   5   2  22       27.08       31.00      5.16 o 
   6   2  22       16.60       18.04      3.78 o 
  -6   3  22       40.68       47.59      5.34 o 
  -5   3  22       38.29       34.50      4.41 o 
  -4   3  22      102.57      107.50      5.77 o 
  -3   3  22      188.33      185.10      8.88 o 
  -2   3  22      210.44      203.35      4.92 o 
  -1   3  22      156.60      178.29      3.86 o 
   0   3  22      781.46      744.21      8.00 o 
   1   3  22      152.77      175.91      4.58 o 
   2   3  22      215.14      215.82      4.53 o 
   3   3  22      188.02      182.14      5.33 o 
   4   3  22      103.02      108.78      5.80 o 
   5   3  22       37.84       36.31      5.76 o 
   6   3  22       40.88       39.16      5.04 o 
  -6   4  22       17.45       17.18      4.12 o 
  -5   4  22       33.53       42.01      6.29 o 
  -4   4  22        8.35        9.29      2.98 o 
  -3   4  22      212.73      213.55     10.04 o 
  -2   4  22       57.32       74.16      3.49 o 
  -1   4  22      189.99      179.73      4.90 o 
   0   4  22      437.13      404.24     10.96 o 
   1   4  22      190.74      180.51      4.38 o 
   2   4  22       57.89       75.95      5.89 o 
   3   4  22      214.00      207.52      8.72 o 
   4   4  22        8.12        8.50      3.11 o 
   5   4  22       33.33       20.58      3.89 o 
   6   4  22       17.54       10.70      3.93 o 
  -6   5  22        4.14        0.90      3.58 o 
  -5   5  22       32.04       32.05      4.54 o 
  -4   5  22       36.12       46.50      5.65 o 
  -3   5  22       68.70       67.41      4.59 o 
  -2   5  22      342.26      334.56      6.80 o 
  -1   5  22       78.00       82.42      4.11 o 
   0   5  22       43.46       44.17      3.68 o 
   1   5  22       72.57       78.96      4.88 o 
   2   5  22      347.54      338.77      6.94 o 
   3   5  22       64.76       70.90      5.02 o 
   4   5  22       37.70       44.82      3.79 o 
   5   5  22       30.37       32.40      6.61 o 
   6   5  22        3.92       11.52      5.22 o 
  -6   6  22        1.99        4.47      3.80 o 
  -5   6  22       10.72        9.69      5.95 o 
  -4   6  22        1.15        7.28      3.14 o 
  -3   6  22        9.51        8.25      2.87 o 
  -2   6  22       15.61       15.91      2.57 o 
  -1   6  22      637.07      652.87     15.22 o 
   0   6  22        0.00        5.24      2.20 o 
   1   6  22      635.98      669.76     11.23 o 
   2   6  22       15.32       12.76      3.05 o 
   3   6  22        9.33        6.73      2.42 o 
   4   6  22        1.15        5.78      2.55 o 
   5   6  22       10.62        4.32      6.32 o 
   6   6  22        1.98       -2.20      7.16 o 
  -5   7  22       28.72       28.31      6.98 o 
  -4   7  22       21.24       24.11      4.03 o 
  -3   7  22       96.63      107.23      5.80 o 
  -2   7  22      250.21      252.63      7.08 o 
  -1   7  22      442.27      404.67      8.62 o 
   0   7  22       74.73       88.64      5.96 o 
   1   7  22      442.56      414.26      8.94 o 
   2   7  22      246.18      240.56      7.13 o 
   3   7  22       94.48       97.73      4.82 o 
   4   7  22       20.36       20.13      5.02 o 
   5   7  22       28.56       23.14      5.11 o 
  -5   8  22        9.52        9.70      3.94 o 
  -4   8  22       13.90       18.88      4.03 o 
  -3   8  22        5.69        7.21      2.98 o 
  -2   8  22       57.40       54.72      5.05 o 
  -1   8  22        9.32        7.53      4.16 o 
   0   8  22       54.56       48.09      3.93 o 
   1   8  22        9.36        6.84      2.95 o 
   2   8  22       56.13       43.43      4.01 o 
   3   8  22        5.63        5.50      2.89 o 
   4   8  22       13.56       22.82      6.49 o 
   5   8  22        9.46        5.33      3.86 o 
  -5   9  22        9.63       15.92      5.04 o 
  -4   9  22       12.36        7.88      3.51 o 
  -3   9  22       31.20       27.79      4.11 o 
  -2   9  22       32.19       32.78      4.52 o 
  -1   9  22       62.45       75.07      5.61 o 
   0   9  22        0.94       -1.83      2.23 o 
   1   9  22       59.28       69.71      4.66 o 
   2   9  22       32.40       35.97      3.94 o 
   3   9  22       31.14       28.47      4.66 o 
   4   9  22       12.32       13.66      5.30 o 
   5   9  22        9.73       17.03      7.87 o 
  -4  10  22       17.53       10.44      4.92 o 
  -3  10  22       14.97       12.11      4.92 o 
  -2  10  22        2.20        1.26      2.97 o 
  -1  10  22        7.78        2.86      2.85 o 
   0  10  22        2.63        1.83      2.57 o 
   1  10  22        7.78        6.70      2.83 o 
   2  10  22        2.30        7.57      3.56 o 
   3  10  22       15.13        6.84      8.11 o 
   4  10  22       17.43       20.46      8.40 o 
  -4  11  22        7.27       10.30      5.36 o 
  -3  11  22       16.47       18.77      5.89 o 
  -2  11  22        5.86        6.17      3.61 o 
  -1  11  22       27.74       30.93      4.80 o 
   0  11  22        2.07        0.23      2.72 o 
   1  11  22       27.23       26.78      4.74 o 
   2  11  22        5.90        1.89      3.44 o 
   3  11  22       16.94       22.80      6.48 o 
  -3  12  22        2.52        4.56      5.20 o 
  -2  12  22        1.61       -0.49      3.39 o 
  -1  12  22        8.80        6.69      3.74 o 
   0  12  22        5.47       12.07      5.11 o 
   1  12  22        8.64       14.43      4.68 o 
   2  12  22        1.44        6.99      5.29 o 
   3  12  22        2.57        3.68      6.04 o 
  -1  13  22       21.82       23.12     11.68 o 
   0  13  22        0.04        4.21      6.36 o 
   1  13  22       21.71       34.95      7.49 o 
   1   0  23      614.05      548.53      6.51 o 
   2   0  23       20.56       20.31      2.57 o 
   3   0  23      107.10      109.04      5.02 o 
   4   0  23       30.76       27.32      3.54 o 
   5   0  23        7.50        8.19      3.00 o 
   6   0  23       44.53       41.97      5.25 o 
  -6   1  23        8.53        3.81      3.92 o 
  -5   1  23       25.79       24.30      3.77 o 
  -4   1  23       41.29       34.62      3.87 o 
  -3   1  23       29.03       24.05      3.51 o 
  -2   1  23       93.06       98.66      4.87 o 
  -1   1  23       28.17       33.99      2.45 o 
   0   1  23     1072.19     1151.31     15.60 o 
   1   1  23       28.51       28.21      1.71 o 
   2   1  23       92.73       96.89      5.33 o 
   3   1  23       29.19       24.63      3.37 o 
   4   1  23       41.15       34.68      4.04 o 
   5   1  23       25.74       25.71      4.21 o 
   6   1  23        8.47       10.16      3.57 o 
  -6   2  23        1.31        3.60      3.33 o 
  -5   2  23       81.42       82.18      5.67 o 
  -4   2  23       17.06       18.40      3.34 o 
  -3   2  23      402.58      414.04      9.07 o 
  -2   2  23      120.84      103.21      4.97 o 
  -1   2  23      560.50      532.94      6.67 o 
   0   2  23      450.25      421.96      6.17 o 
   1   2  23      567.75      537.55      8.13 o 
   2   2  23      120.55      115.52      3.91 o 
   3   2  23      399.34      423.29     19.02 o 
   4   2  23       16.28       17.86      3.42 o 
   5   2  23       81.49       75.80      5.78 o 
   6   2  23        1.18        3.50      3.14 o 
  -6   3  23       10.00        8.76      3.90 o 
  -5   3  23        7.11        7.83      3.22 o 
  -4   3  23        7.35        8.54      2.91 o 
  -3   3  23       10.02       13.96      2.86 o 
  -2   3  23       92.55       93.78      4.44 o 
  -1   3  23      205.70      208.58      4.21 o 
   0   3  23       13.46       20.76      2.72 o 
   1   3  23      204.15      204.35      4.57 o 
   2   3  23       92.08       94.21      3.30 o 
   3   3  23        9.78       10.38      2.66 o 
   4   3  23        7.30       14.59      3.30 o 
   5   3  23        7.28        8.26      3.40 o 
   6   3  23       10.02        5.14      3.38 o 
  -6   4  23       19.51       20.36      4.24 o 
  -5   4  23        4.38        6.26      3.76 o 
  -4   4  23       64.57       64.67      4.94 o 
  -3   4  23       98.52       93.05      5.08 o 
  -2   4  23      100.01      100.31      3.99 o 
  -1   4  23      215.74      205.93      5.16 o 
   0   4  23      687.76      634.00      8.75 o 
   1   4  23      214.16      209.78      4.43 o 
   2   4  23       99.01      101.48      4.08 o 
   3   4  23      103.76      104.16      4.52 o 
   4   4  23       63.75       59.76      4.90 o 
   5   4  23        4.08        4.76      3.09 o 
   6   4  23       19.19       12.96      4.08 o 
  -6   5  23        0.18        0.45      3.84 o 
  -5   5  23        2.25        4.80      3.13 o 
  -4   5  23       17.06       19.40      3.67 o 
  -3   5  23       45.20       50.78      5.78 o 
  -2   5  23      189.22      178.16      5.17 o 
  -1   5  23      303.96      314.06      7.16 o 
   0   5  23      447.00      421.02      7.32 o 
   1   5  23      301.27      304.07      6.20 o 
   2   5  23      189.45      172.11      5.30 o 
   3   5  23       45.65       46.98      3.74 o 
   4   5  23       16.91       18.20      3.60 o 
   5   5  23        2.15       -0.72      2.85 o 
   6   5  23        0.18       -2.45      6.48 o 
  -6   6  23        1.77       -1.36      3.51 o 
  -5   6  23        9.94        9.77      3.59 o 
  -4   6  23       63.85       76.09      5.65 o 
  -3   6  23       48.96       46.17      4.38 o 
  -2   6  23      225.00      233.83      6.03 o 
  -1   6  23      671.71      645.24     10.84 o 
   0   6  23      782.11      710.74     11.37 o 
   1   6  23      668.35      622.10     10.86 o 
   2   6  23      218.49      227.38      6.01 o 
   3   6  23       48.98       43.53      3.60 o 
   4   6  23       64.71       67.82      4.49 o 
   5   6  23       10.18        9.47      3.84 o 
   6   6  23        1.74        3.30      6.91 o 
  -5   7  23        7.40       14.60      4.06 o 
  -4   7  23        0.33        3.50      3.07 o 
  -3   7  23        1.29        1.71      2.87 o 
  -2   7  23       29.87       24.34      4.17 o 
  -1   7  23      134.15      145.95      6.04 o 
   0   7  23       93.48       75.25      4.40 o 
   1   7  23      135.36      133.28      5.52 o 
   2   7  23       29.93       28.95      3.48 o 
   3   7  23        1.31        3.36      2.28 o 
   4   7  23        0.32        3.72      2.62 o 
   5   7  23        7.30       11.27      4.33 o 
  -5   8  23        3.25        5.87      3.68 o 
  -4   8  23       58.46       55.68      5.34 o 
  -3   8  23       51.24       56.30      5.96 o 
  -2   8  23       46.18       50.85      4.28 o 
  -1   8  23       42.97       37.66      5.01 o 
   0   8  23       96.14       91.79      4.95 o 
   1   8  23       43.50       42.89      3.83 o 
   2   8  23       45.63       46.85      5.32 o 
   3   8  23       50.42       53.00      4.68 o 
   4   8  23       57.04       58.75      7.94 o 
   5   8  23        3.14        2.36      6.11 o 
  -5   9  23        4.32        3.18      3.82 o 
  -4   9  23        6.28        1.11      3.31 o 
  -3   9  23       12.33       13.52      3.51 o 
  -2   9  23       31.38       31.88      6.83 o 
  -1   9  23       29.78       24.86      4.19 o 
   0   9  23       71.37       78.73      4.94 o 
   1   9  23       29.26       28.03      3.62 o 
   2   9  23       31.21       29.65      3.84 o 
   3   9  23       11.79       13.27      3.99 o 
   4   9  23        6.16        9.70      4.52 o 
   5   9  23        4.20       15.49      7.23 o 
  -4  10  23       30.62       27.00      5.56 o 
  -3  10  23        3.56        4.60      4.37 o 
  -2  10  23       21.71       20.56      4.31 o 
  -1  10  23        0.30       -0.04      2.94 o 
   0  10  23       40.79       38.58      4.22 o 
   1  10  23        0.27       -2.48      2.48 o 
   2  10  23       21.12       21.71      4.41 o 
   3  10  23        3.54        2.07      3.64 o 
   4  10  23       30.69       27.62      8.35 o 
  -3  11  23       11.45       12.09      6.04 o 
  -2  11  23        0.00        2.60      3.47 o 
  -1  11  23       33.70       35.84      5.02 o 
   0  11  23        3.46        4.04      3.41 o 
   1  11  23       33.23       35.23      6.37 o 
   2  11  23        0.00        2.78      3.94 o 
   3  11  23       11.38       20.64      7.64 o 
  -2  12  23        8.09        7.80      4.06 o 
  -1  12  23       15.13       16.53      4.90 o 
   0  12  23       34.94       41.37      5.55 o 
   1  12  23       14.95       15.90      4.76 o 
   2  12  23        8.49        4.22      5.02 o 
  -1  13  23        4.10        7.48      4.75 o 
   0  13  23        0.46        6.66      7.07 o 
   1  13  23        3.95        9.86      7.51 o 
   0   0  24       31.21       40.20      3.02 o 
   1   0  24       34.63       42.78      2.44 o 
   2   0  24      110.70      110.13      6.40 o 
   3   0  24       53.83       60.28      4.10 o 
   4   0  24       26.54       29.82      4.14 o 
   5   0  24       37.98       28.42      3.97 o 
   6   0  24       20.50       28.34      4.89 o 
  -6   1  24       21.70       22.35      8.49 o 
  -5   1  24       11.45       11.76      3.30 o 
  -4   1  24       96.85       96.28      5.41 o 
  -3   1  24       23.66       22.64      3.48 o 
  -2   1  24      179.56      194.68      8.11 o 
  -1   1  24       70.10       68.75      3.22 o 
   0   1  24      766.28      713.54      7.90 o 
   1   1  24       69.81       78.40      2.51 o 
   2   1  24      180.64      181.58      4.93 o 
   3   1  24       23.76       21.26      2.74 o 
   4   1  24       99.62      100.82      5.80 o 
   5   1  24       11.44        5.24      3.23 o 
   6   1  24       20.75       26.69      4.36 o 
  -6   2  24       15.65       10.96      3.95 o 
  -5   2  24       33.05       39.70      4.64 o 
  -4   2  24      109.26      118.83      5.94 o 
  -3   2  24       14.78       18.24      3.09 o 
  -2   2  24       80.41       79.92      4.10 o 
  -1   2  24       56.75       51.75      2.66 o 
   0   2  24       47.14       66.71      3.80 o 
   1   2  24       56.69       55.89      2.58 o 
   2   2  24       81.27       83.75      3.76 o 
   3   2  24       14.96       17.15      3.12 o 
   4   2  24      109.96      115.98      6.14 o 
   5   2  24       33.15       30.23      4.30 o 
   6   2  24       15.90       18.00      3.75 o 
  -6   3  24       13.31        3.35      4.92 o 
  -5   3  24       24.79       25.98      4.03 o 
  -4   3  24      107.92      108.56      5.88 o 
  -3   3  24       42.96       39.55      5.11 o 
  -2   3  24      319.13      299.17      7.24 o 
  -1   3  24       42.51       50.97      4.16 o 
   0   3  24     1232.86     1190.87     12.71 o 
   1   3  24       42.38       52.84      2.62 o 
   2   3  24      312.86      302.73      6.32 o 
   3   3  24       45.13       45.79      4.76 o 
   4   3  24      107.82      104.88      5.87 o 
   5   3  24       25.32       22.13      4.12 o 
   6   3  24       13.84       17.59      4.29 o 
  -6   4  24        7.54        7.20      3.89 o 
  -5   4  24       11.92       15.20      3.73 o 
  -4   4  24       13.46       16.62      3.52 o 
  -3   4  24       29.24       32.43      3.73 o 
  -2   4  24      124.18      112.42      5.01 o 
  -1   4  24       83.22       78.25      3.40 o 
   0   4  24      142.97      151.30      4.40 o 
   1   4  24       83.28       77.84      4.38 o 
   2   4  24      122.86      122.58      4.45 o 
   3   4  24       29.20       26.66      2.97 o 
   4   4  24       13.27       12.62      3.38 o 
   5   4  24       11.90       13.86      4.13 o 
   6   4  24        7.52        1.72      5.02 o 
  -6   5  24       15.38       15.29      4.21 o 
  -5   5  24       17.54       18.05      4.47 o 
  -4   5  24       14.98       13.66      3.39 o 
  -3   5  24      235.44      231.22      7.47 o 
  -2   5  24      246.00      258.58      6.15 o 
  -1   5  24      547.12      510.98     10.50 o 
   0   5  24      560.36      567.62      8.61 o 
   1   5  24      549.00      506.78      9.50 o 
   2   5  24      249.24      255.62      6.23 o 
   3   5  24      232.83      229.26      6.29 o 
   4   5  24       15.75       15.57      3.35 o 
   5   5  24       17.17       21.05      4.04 o 
   6   5  24       15.98        4.85      7.28 o 
  -6   6  24        1.56       -4.42      6.50 o 
  -5   6  24        1.58        1.14      3.42 o 
  -4   6  24       53.17       62.46      5.33 o 
  -3   6  24        1.84        0.90      2.64 o 
  -2   6  24      236.29      240.98      7.68 o 
  -1   6  24       33.11       35.84      3.45 o 
   0   6  24      381.54      365.65      8.18 o 
   1   6  24       33.20       34.31      3.67 o 
   2   6  24      236.89      252.41      6.33 o 
   3   6  24        1.84        1.35      2.17 o 
   4   6  24       52.48       55.24      4.95 o 
   5   6  24        1.57        6.11      3.88 o 
  -5   7  24       26.30       23.22      4.53 o 
  -4   7  24        5.83        1.05      3.03 o 
  -3   7  24       93.13       89.23      5.62 o 
  -2   7  24       34.70       29.81      3.49 o 
  -1   7  24      118.48      123.01      5.32 o 
   0   7  24        4.34       12.66      2.76 o 
   1   7  24      114.44      114.44      5.33 o 
   2   7  24       33.45       28.65      3.46 o 
   3   7  24       92.39       95.08      4.87 o 
   4   7  24        5.48        1.97      2.44 o 
   5   7  24       26.37       31.94      6.60 o 
  -5   8  24       14.11        9.80      4.27 o 
  -4   8  24       27.35       33.43      4.68 o 
  -3   8  24       24.33       28.86      4.11 o 
  -2   8  24       13.57       12.04      2.95 o 
  -1   8  24       10.89       18.98      3.53 o 
   0   8  24      106.09      115.51      5.46 o 
   1   8  24       10.76       12.01      2.89 o 
   2   8  24       13.18       11.39      3.29 o 
   3   8  24       24.16       40.43      4.33 o 
   4   8  24       27.76       31.27      6.27 o 
   5   8  24       14.04       -3.87      6.09 o 
  -4   9  24        1.91        3.12      3.44 o 
  -3   9  24       22.33       19.59      4.59 o 
  -2   9  24        2.41        0.36      4.25 o 
  -1   9  24      105.17      103.63      6.39 o 
   0   9  24       14.33       16.14      3.17 o 
   1   9  24      103.38       94.65      5.40 o 
   2   9  24        2.46        5.18      2.75 o 
   3   9  24       21.90       17.88      4.38 o 
   4   9  24        1.91        4.81      3.88 o 
  -4  10  24        4.18        4.01      3.75 o 
  -3  10  24        7.45        3.23      4.85 o 
  -2  10  24       12.15       12.18      4.65 o 
  -1  10  24        2.23       -0.59      2.76 o 
   0  10  24       14.72       17.28      3.85 o 
   1  10  24        2.13       -0.80      2.50 o 
   2  10  24       11.76        6.95      3.72 o 
   3  10  24        7.67       11.67      4.16 o 
   4  10  24        4.13        1.92      6.34 o 
  -3  11  24       19.00       21.04      5.81 o 
  -2  11  24        4.71        4.92      3.58 o 
  -1  11  24       44.35       42.14      5.29 o 
   0  11  24        3.21        3.93      3.48 o 
   1  11  24       44.78       50.62      6.27 o 
   2  11  24        4.81        6.02      3.91 o 
   3  11  24       19.42       19.68      7.78 o 
  -2  12  24        4.15       11.91      4.30 o 
  -1  12  24        8.44       11.18      4.10 o 
   0  12  24       53.96       48.50      5.72 o 
   1  12  24        8.12       12.92      5.43 o 
   2  12  24        4.14        5.33      5.77 o 
  -1  13  24        9.29       26.89      8.81 o 
   0  13  24        4.52       -4.65      4.65 o 
   1   0  25       94.79      105.09      3.51 o 
   2   0  25       12.76       12.06      2.31 o 
   3   0  25       31.71       39.39      3.69 o 
   4   0  25       30.35       26.58      3.66 o 
   5   0  25        3.77        2.03      2.95 o 
   6   0  25        0.01        1.70      4.56 o 
  -6   1  25       11.91        8.45      4.20 o 
  -5   1  25       12.41       12.17      3.42 o 
  -4   1  25        4.59        5.92      2.80 o 
  -3   1  25      146.80      146.85      6.48 o 
  -2   1  25      108.53      120.03      5.54 o 
  -1   1  25      152.40      160.74      4.66 o 
   0   1  25       46.45       52.69      2.23 o 
   1   1  25      150.12      160.40      4.06 o 
   2   1  25      108.18      117.21      4.88 o 
   3   1  25      146.86      137.37      5.07 o 
   4   1  25        4.59        3.64      2.88 o 
   5   1  25       12.76       16.07      3.82 o 
   6   1  25       11.98       12.90      3.66 o 
  -6   2  25       25.40       15.40      5.24 o 
  -5   2  25       40.05       37.88      4.55 o 
  -4   2  25       77.61       73.05      5.12 o 
  -3   2  25      312.94      283.57      9.72 o 
  -2   2  25       10.71        8.34      2.82 o 
  -1   2  25      797.41      784.95     10.38 o 
   0   2  25        3.58        6.28      2.52 o 
   1   2  25      797.40      775.52      8.92 o 
   2   2  25       11.12       11.01      2.12 o 
   3   2  25      321.81      296.69      8.23 o 
   4   2  25       79.01       73.04      7.47 o 
   5   2  25       40.85       33.77      4.72 o 
   6   2  25       25.66       27.83      4.28 o 
  -6   3  25       10.28        6.12      3.65 o 
  -5   3  25       19.47       19.72      3.89 o 
  -4   3  25       34.68       32.04      3.97 o 
  -3   3  25      324.27      309.74      8.20 o 
  -2   3  25      180.18      168.01      5.71 o 
  -1   3  25      292.08      305.10      5.92 o 
   0   3  25      460.41      480.68      7.54 o 
   1   3  25      294.71      313.93      6.24 o 
   2   3  25      179.84      179.52      5.07 o 
   3   3  25      327.05      301.85      9.03 o 
   4   3  25       34.80       22.32      3.77 o 
   5   3  25       19.18       24.32      4.12 o 
   6   3  25       10.27        7.43      5.97 o 
  -6   4  25        6.87        2.36      3.62 o 
  -5   4  25       39.17       41.61      4.95 o 
  -4   4  25       21.46       21.70      3.75 o 
  -3   4  25      106.59      113.65      5.68 o 
  -2   4  25      142.53      134.10      5.42 o 
  -1   4  25      559.75      539.25      9.44 o 
   0   4  25       78.08       75.65      3.67 o 
   1   4  25      555.83      554.07     10.45 o 
   2   4  25      143.61      133.05      4.67 o 
   3   4  25      107.22      104.49      5.68 o 
   4   4  25       20.61       11.75      3.29 o 
   5   4  25       39.25       40.19      4.94 o 
   6   4  25        6.46       -3.98      5.20 o 
  -6   5  25        1.58       -0.20      3.37 o 
  -5   5  25        6.41        4.56      3.24 o 
  -4   5  25        1.26       -0.31      3.70 o 
  -3   5  25      104.49      110.61      5.80 o 
  -2   5  25        6.32        8.78      2.57 o 
  -1   5  25       56.97       61.75      3.86 o 
   0   5  25      323.51      335.33      6.67 o 
   1   5  25       55.10       48.80      3.69 o 
   2   5  25        6.38        9.28      2.29 o 
   3   5  25      102.67      123.06      6.88 o 
   4   5  25        1.27       -1.77      2.68 o 
   5   5  25        6.22        6.06      3.32 o 
   6   5  25        1.57        2.63      6.57 o 
  -5   6  25        0.32        1.54      6.17 o 
  -4   6  25       31.34       38.95      4.66 o 
  -3   6  25       54.00       56.72      4.71 o 
  -2   6  25       95.86      102.97      6.69 o 
  -1   6  25        9.99       13.38      2.65 o 
   0   6  25      570.74      547.43     10.06 o 
   1   6  25       10.44        9.61      2.91 o 
   2   6  25       92.95      114.45      5.85 o 
   3   6  25       52.78       55.51      3.94 o 
   4   6  25       30.97       28.37      5.58 o 
   5   6  25        0.31        8.68      4.00 o 
  -5   7  25        8.70        8.69      3.81 o 
  -4   7  25        9.20        3.63      3.22 o 
  -3   7  25       54.43       53.69      4.81 o 
  -2   7  25       26.71       28.24      4.48 o 
  -1   7  25        6.75        8.99      3.02 o 
   0   7  25      309.77      264.33      7.33 o 
   1   7  25        6.30        4.83      2.46 o 
   2   7  25       26.48       34.66      4.51 o 
   3   7  25       55.03       54.33      5.78 o 
   4   7  25        9.21        5.87      2.77 o 
   5   7  25        8.72        5.74      6.36 o 
  -5   8  25        1.51        0.51      4.28 o 
  -4   8  25      114.87      113.15      6.90 o 
  -3   8  25       14.16       14.83      6.18 o 
  -2   8  25       57.61       56.37      4.51 o 
  -1   8  25       17.86       19.70      3.63 o 
   0   8  25       60.16       56.49      4.29 o 
   1   8  25       17.71       17.60      3.08 o 
   2   8  25       57.10       57.34      4.60 o 
   3   8  25       13.87       18.69      3.56 o 
   4   8  25      114.61      114.02      7.69 o 
   5   8  25        1.56        0.87      6.41 o 
  -4   9  25       10.31        6.44      3.70 o 
  -3   9  25        2.48        5.30      3.64 o 
  -2   9  25       19.78       23.66      4.17 o 
  -1   9  25        4.55       10.09      3.51 o 
   0   9  25       13.57       21.58      4.19 o 
   1   9  25        4.18       -0.01      2.55 o 
   2   9  25       19.80       15.16      3.43 o 
   3   9  25        2.23        5.40      3.61 o 
   4   9  25       10.21        7.94      6.52 o 
  -4  10  25        9.27       16.18      5.19 o 
  -3  10  25        3.89        6.94      4.59 o 
  -2  10  25       15.32       10.79      3.88 o 
  -1  10  25        6.43        5.30      3.26 o 
   0  10  25       37.17       34.04      4.92 o 
   1  10  25        6.31        2.85      2.82 o 
   2  10  25       15.27       16.52      4.24 o 
   3  10  25        3.98        7.06      5.57 o 
   4  10  25        9.80       15.97      7.51 o 
  -3  11  25       22.51       27.37      6.63 o 
  -2  11  25        0.69        2.13      4.08 o 
  -1  11  25       40.04       40.74      5.22 o 
   0  11  25        0.36       -2.32      3.21 o 
   1  11  25       40.21       45.41      5.00 o 
   2  11  25        0.61        1.16      3.91 o 
   3  11  25       22.63       22.66      7.96 o 
  -2  12  25       13.80       13.30      4.59 o 
  -1  12  25        1.88        3.64      3.82 o 
   0  12  25       12.99       16.28      4.32 o 
   1  12  25        1.74        4.53      7.95 o 
   2  12  25       13.90       14.12      7.55 o 
   0   0  26       37.25       48.86      3.65 o 
   1   0  26       17.83       20.86      2.05 o 
   2   0  26        0.12       -1.51      1.69 o 
   3   0  26       15.31       19.01      3.08 o 
   4   0  26        0.08       -1.70      2.20 o 
   5   0  26       10.18        6.12      4.63 o 
   6   0  26        2.24        3.14      3.74 o 
  -6   1  26       19.53       21.59      5.36 o 
  -5   1  26        5.01        4.98      3.18 o 
  -4   1  26      142.36      140.13      6.43 o 
  -3   1  26       44.90       37.98      4.18 o 
  -2   1  26       60.56       52.10      4.23 o 
  -1   1  26      278.79      256.36      5.96 o 
   0   1  26      895.89      938.20     10.85 o 
   1   1  26      276.84      266.17      6.39 o 
   2   1  26       60.26       67.15      3.55 o 
   3   1  26       45.15       44.53      3.47 o 
   4   1  26      143.87      152.80      9.69 o 
   5   1  26        4.93        0.85      3.07 o 
   6   1  26       20.42       23.43      4.64 o 
  -6   2  26        8.67       12.03      4.88 o 
  -5   2  26       13.43       19.61      3.79 o 
  -4   2  26       59.55       59.43      4.88 o 
  -3   2  26       78.75       62.41      4.45 o 
  -2   2  26       87.51       68.43      4.10 o 
  -1   2  26       68.30       70.56      3.18 o 
   0   2  26       62.29       74.96      3.31 o 
   1   2  26       68.42       62.26      2.95 o 
   2   2  26       86.83       87.44      3.90 o 
   3   2  26       78.74       74.59      4.84 o 
   4   2  26       59.24       63.00      5.10 o 
   5   2  26       13.51       14.24      4.40 o 
   6   2  26        8.62       13.33      5.79 o 
  -6   3  26        6.18        5.92      3.69 o 
  -5   3  26        5.15       -0.95      3.20 o 
  -4   3  26        6.61        2.96      2.66 o 
  -3   3  26       53.81       64.73      4.56 o 
  -2   3  26      412.92      407.73      8.80 o 
  -1   3  26       63.10       58.42      3.57 o 
   0   3  26        9.49        5.23      1.84 o 
   1   3  26       66.17       65.24      2.96 o 
   2   3  26      422.80      427.63      9.15 o 
   3   3  26       55.90       66.45      4.73 o 
   4   3  26        7.63        3.32      2.88 o 
   5   3  26        5.36        8.34      3.29 o 
   6   3  26        6.43       12.73      5.75 o 
  -6   4  26        0.16        4.50      3.75 o 
  -5   4  26       22.81       29.31      4.51 o 
  -4   4  26        4.60        3.13      2.80 o 
  -3   4  26       10.17        6.95      2.79 o 
  -2   4  26       29.79       29.25      3.42 o 
  -1   4  26      385.04      357.16     14.75 o 
   0   4  26        0.43       -1.58      1.58 o 
   1   4  26      384.56      364.84      6.97 o 
   2   4  26       30.06       38.30      3.12 o 
   3   4  26       10.05        5.90      3.51 o 
   4   4  26        4.89        8.21      3.12 o 
   5   4  26       22.84       32.34      4.63 o 
   6   4  26        0.13       -0.37      4.62 o 
  -6   5  26        5.90       11.61      4.97 o 
  -5   5  26       12.58        8.57      3.44 o 
  -4   5  26       23.35       27.21      4.15 o 
  -3   5  26      156.67      163.23      6.77 o 
  -2   5  26      137.01      139.26      5.66 o 
  -1   5  26      464.34      461.11      9.09 o 
   0   5  26      104.37      124.04      4.51 o 
   1   5  26      464.43      461.54      9.27 o 
   2   5  26      135.27      139.28      5.11 o 
   3   5  26      155.88      158.48      8.27 o 
   4   5  26       23.32       31.70      4.28 o 
   5   5  26       12.47       10.13      3.64 o 
   6   5  26        5.87        3.07      7.09 o 
  -5   6  26        1.40        1.28      4.30 o 
  -4   6  26        3.50        2.95      3.20 o 
  -3   6  26        1.61        1.70      2.72 o 
  -2   6  26       28.00       28.61      4.15 o 
  -1   6  26        9.65       10.43      2.60 o 
   0   6  26      162.74      165.15      5.79 o 
   1   6  26        9.89        3.93      2.32 o 
   2   6  26       28.36       26.45      3.40 o 
   3   6  26        1.56        0.03      2.14 o 
   4   6  26        3.66        6.27      2.99 o 
   5   6  26        1.40       -0.28      3.05 o 
  -5   7  26       38.20       37.09      5.35 o 
  -4   7  26        1.91        3.89      3.29 o 
  -3   7  26       31.82       28.14      4.19 o 
  -2   7  26       53.00       45.80      5.39 o 
  -1   7  26        9.55        7.93      2.97 o 
   0   7  26      175.80      195.07      6.53 o 
   1   7  26        8.22        3.56      2.46 o 
   2   7  26       51.86       47.70      4.17 o 
   3   7  26       29.50       29.98      3.41 o 
   4   7  26        1.84       -1.96      2.80 o 
   5   7  26       37.49       29.68      9.20 o 
  -5   8  26       11.17       14.38      4.40 o 
  -4   8  26       60.81       68.77      5.95 o 
  -3   8  26       12.90       16.85      4.35 o 
  -2   8  26       55.26       51.74      4.48 o 
  -1   8  26       13.70       13.95      3.54 o 
   0   8  26        0.21        4.27      2.87 o 
   1   8  26       13.41       15.27      3.15 o 
   2   8  26       55.91       55.70      4.91 o 
   3   8  26       12.58       10.83      3.25 o 
   4   8  26       60.56       71.74      6.62 o 
   5   8  26       10.99        9.06      7.21 o 
  -4   9  26        2.05       -0.97      4.95 o 
  -3   9  26      122.02      116.60      7.79 o 
  -2   9  26        2.41        2.91      3.13 o 
  -1   9  26       70.19       60.65      7.83 o 
   0   9  26       32.52       40.37      6.86 o 
   1   9  26       69.20       60.53      5.29 o 
   2   9  26        2.39        3.80      2.84 o 
   3   9  26      122.80      117.61     11.43 o 
   4   9  26        2.08        5.54      6.18 o 
  -4  10  26        4.95        5.05      4.35 o 
  -3  10  26        3.10        4.64      4.58 o 
  -2  10  26        6.46       12.31      4.16 o 
  -1  10  26       11.82       11.80      4.20 o 
   0  10  26        1.18        0.37      3.00 o 
   1  10  26       11.37        9.82      4.58 o 
   2  10  26        6.24        4.39      3.37 o 
   3  10  26        3.14        0.53      4.37 o 
   4  10  26        5.01       14.49      7.64 o 
  -3  11  26        6.39        6.66      5.20 o 
  -2  11  26        0.31        5.39      3.74 o 
  -1  11  26        3.08        2.00      3.41 o 
   0  11  26        1.64        3.60      3.43 o 
   1  11  26        3.26        1.84      3.08 o 
   2  11  26        0.26        2.56      4.84 o 
   3  11  26        7.00       14.94      7.44 o 
  -2  12  26       16.32       12.91      5.76 o 
  -1  12  26       14.24       14.19      4.63 o 
   0  12  26       20.39       24.44      6.08 o 
   1  12  26       13.99       19.12      6.07 o 
   2  12  26       16.38       29.64      9.34 o 
   1   0  27      181.71      193.61      5.60 o 
   2   0  27       34.19       41.13      3.56 o 
   3   0  27       10.22        8.30      2.43 o 
   4   0  27        7.02        1.75      2.40 o 
   5   0  27        1.40       -1.64      2.74 o 
   6   0  27        3.22        3.58      4.37 o 
  -6   1  27       11.03       10.99      4.77 o 
  -5   1  27       12.33       17.61      3.73 o 
  -4   1  27        5.86        7.18      2.95 o 
  -3   1  27       61.18       67.37      4.44 o 
  -2   1  27        0.42        2.37      2.38 o 
  -1   1  27      267.84      250.57      5.95 o 
   0   1  27      590.71      628.51      8.71 o 
   1   1  27      264.14      253.41      6.00 o 
   2   1  27        0.44        3.30      2.24 o 
   3   1  27       60.03       52.87      3.71 o 
   4   1  27        5.75        6.59      3.25 o 
   5   1  27       12.51       12.32      5.39 o 
   6   1  27       10.95       11.85      4.60 o 
  -6   2  27        2.69        3.13      4.09 o 
  -5   2  27       41.96       41.02      4.58 o 
  -4   2  27       69.26       63.69      4.99 o 
  -3   2  27      197.51      200.52      6.65 o 
  -2   2  27      247.93      235.10      6.64 o 
  -1   2  27        5.72        6.73      1.82 o 
   0   2  27        0.12        4.45      2.04 o 
   1   2  27        5.39        9.41      1.79 o 
   2   2  27      248.62      254.09      6.13 o 
   3   2  27      199.76      204.83      7.14 o 
   4   2  27       68.75       59.54      7.52 o 
   5   2  27       42.67       45.72      6.94 o 
   6   2  27        2.84        7.01      4.54 o 
  -6   3  27        5.28       -0.05      3.38 o 
  -5   3  27        0.84       -2.78      2.78 o 
  -4   3  27       59.03       61.09      5.24 o 
  -3   3  27       41.77       35.55      3.90 o 
  -2   3  27      250.91      224.71      9.24 o 
  -1   3  27        6.16       16.53      2.57 o 
   0   3  27       39.32       38.32      2.80 o 
   1   3  27        6.57       11.99      3.71 o 
   2   3  27      250.56      236.81      6.99 o 
   3   3  27       43.19       36.10      4.06 o 
   4   3  27       59.08       54.00      4.91 o 
   5   3  27        0.88        5.59      3.34 o 
   6   3  27        5.30        2.04      6.48 o 
  -6   4  27        2.00       -3.28      3.28 o 
  -5   4  27       16.99       24.46      4.60 o 
  -4   4  27       23.95       22.60      3.86 o 
  -3   4  27       39.11       30.82      3.81 o 
  -2   4  27       78.64       70.17      4.71 o 
  -1   4  27      344.07      378.10      8.02 o 
   0   4  27        7.04        4.56      1.96 o 
   1   4  27      344.42      352.68      8.05 o 
   2   4  27       80.05       74.21      3.85 o 
   3   4  27       41.45       42.90      4.21 o 
   4   4  27       25.27       24.41      3.81 o 
   5   4  27       17.03       20.02      4.24 o 
   6   4  27        1.94       -0.88      4.84 o 
  -5   5  27        1.94        1.50      3.19 o 
  -4   5  27        0.37       -1.15      2.71 o 
  -3   5  27       42.80       51.03      4.53 o 
  -2   5  27      119.05      112.16      6.42 o 
  -1   5  27       65.43       56.17      3.87 o 
   0   5  27       43.92       48.88      3.25 o 
   1   5  27       63.61       58.19      4.03 o 
   2   5  27      118.60      115.85      5.34 o 
   3   5  27       41.51       45.70      5.02 o 
   4   5  27        0.33        1.18      2.90 o 
   5   5  27        1.92        8.59      3.55 o 
  -5   6  27        5.22        5.50      3.67 o 
  -4   6  27       24.33       20.80      4.10 o 
  -3   6  27       17.18       23.83      3.75 o 
  -2   6  27       16.67       19.87      5.13 o 
  -1   6  27       14.97       15.48      2.90 o 
   0   6  27        1.42        4.30      2.61 o 
   1   6  27       15.04        8.37      2.71 o 
   2   6  27       15.86       11.52      2.88 o 
   3   6  27       16.39       18.07      3.03 o 
   4   6  27       24.18       18.75      5.02 o 
   5   6  27        5.23        7.36      4.96 o 
  -5   7  27       11.53       22.38      7.02 o 
  -4   7  27        1.19        1.75      3.17 o 
  -3   7  27       54.16       54.27      5.77 o 
  -2   7  27        9.86       11.23      4.33 o 
  -1   7  27       65.56       60.68      4.96 o 
   0   7  27       32.21       39.31      4.33 o 
   1   7  27       67.48       67.32      6.45 o 
   2   7  27        9.72       11.17      2.90 o 
   3   7  27       55.48       51.65      4.56 o 
   4   7  27        1.25        2.45      3.05 o 
   5   7  27       11.15       11.19      8.08 o 
  -4   8  27       81.18       95.02      7.44 o 
  -3   8  27       14.95       11.59      3.89 o 
  -2   8  27       60.50       59.12      5.94 o 
  -1   8  27       15.80       19.12      3.82 o 
   0   8  27       61.95       54.51      4.97 o 
   1   8  27       15.87       12.45      3.34 o 
   2   8  27       58.89       54.12      6.18 o 
   3   8  27       14.86        9.67      3.15 o 
   4   8  27       79.97       75.26      7.02 o 
  -4   9  27        3.51        2.59      4.06 o 
  -3   9  27       10.10       14.82      4.30 o 
  -2   9  27       21.04       27.49      5.86 o 
  -1   9  27       28.51       29.56      4.40 o 
   0   9  27        0.62        5.30      3.35 o 
   1   9  27       27.59       31.21      3.94 o 
   2   9  27       20.72       21.02      3.66 o 
   3   9  27        9.87       20.36      4.63 o 
   4   9  27        3.37        7.71      6.06 o 
  -3  10  27        0.08        6.89      4.72 o 
  -2  10  27        2.58        4.49      3.51 o 
  -1  10  27        2.17        2.10      2.90 o 
   0  10  27        9.87        8.72      3.54 o 
   1  10  27        2.08        2.61      2.93 o 
   2  10  27        3.02        5.46      3.20 o 
   3  10  27        0.08        1.81      4.42 o 
  -3  11  27       11.63        6.54      5.18 o 
  -2  11  27       19.30       25.17      5.02 o 
  -1  11  27       44.78       46.32      5.77 o 
   0  11  27       25.96       42.43      5.52 o 
   1  11  27       45.14       40.43      4.85 o 
   2  11  27       18.83       14.92      6.72 o 
   3  11  27       11.87        8.08      6.73 o 
  -1  12  27        1.72        6.87      4.72 o 
   0  12  27        5.93        1.78      4.45 o 
   1  12  27        1.53        6.32      6.55 o 
   0   0  28      203.84      167.78      7.35 o 
   1   0  28       44.02       33.45      3.22 o 
   2   0  28      168.71      156.29      5.58 o 
   3   0  28        0.23        1.12      2.48 o 
   4   0  28       31.08       36.48      4.17 o 
   5   0  28        0.97       -1.40      2.97 o 
   6   0  28        0.72       -3.72      3.72 o 
  -6   1  28        4.71        1.82      4.15 o 
  -5   1  28        1.90        0.08      3.68 o 
  -4   1  28       21.79       21.55      3.57 o 
  -3   1  28        6.01        5.49      3.76 o 
  -2   1  28      417.95      407.47     10.05 o 
  -1   1  28        5.31        4.40      2.37 o 
   0   1  28      329.09      361.11      6.54 o 
   1   1  28        5.25        7.09      1.95 o 
   2   1  28      419.23      417.49      7.95 o 
   3   1  28        6.21        7.28      2.41 o 
   4   1  28       20.77       20.00      3.76 o 
   5   1  28        1.83        3.96      3.33 o 
   6   1  28        4.51       -0.12      4.05 o 
  -6   2  28        7.12       17.83      5.28 o 
  -5   2  28        7.58        9.95      3.44 o 
  -4   2  28        5.03        5.83      3.03 o 
  -3   2  28       54.20       48.37      4.13 o 
  -2   2  28       88.48       86.24      4.63 o 
  -1   2  28       40.81       48.70      4.95 o 
   0   2  28      451.26      410.70      7.20 o 
   1   2  28       40.78       45.75      3.07 o 
   2   2  28       88.86       87.10      5.52 o 
   3   2  28       53.88       52.73      4.49 o 
   4   2  28        4.57        3.04      2.96 o 
   5   2  28        7.68        9.01      3.32 o 
   6   2  28        6.91        5.05      4.45 o 
  -6   3  28       16.97       25.04      4.83 o 
  -5   3  28       28.85       29.02      4.53 o 
  -4   3  28       89.13       83.26      5.64 o 
  -3   3  28       44.73       45.27      4.16 o 
  -2   3  28      143.65      136.08      6.33 o 
  -1   3  28       38.80       43.40      3.41 o 
   0   3  28        5.36       14.93      2.78 o 
   1   3  28       36.84       40.71      3.06 o 
   2   3  28      147.01      122.84      5.52 o 
   3   3  28       45.32       46.77      4.34 o 
   4   3  28       91.62       88.67      5.90 o 
   5   3  28       29.16       27.47      4.53 o 
   6   3  28       17.56        7.22      5.58 o 
  -5   4  28        3.04        8.43      4.74 o 
  -4   4  28       31.67       42.90      5.35 o 
  -3   4  28       72.10       67.84      4.87 o 
  -2   4  28        7.40        7.11      3.01 o 
  -1   4  28       51.50       43.53      3.51 o 
   0   4  28        4.95        3.81      2.26 o 
   1   4  28       51.17       48.13      3.77 o 
   2   4  28        6.65        3.17      2.38 o 
   3   4  28       71.57       63.14      4.87 o 
   4   4  28       31.77       34.13      4.34 o 
   5   4  28        2.97        2.73      3.23 o 
  -5   5  28        8.64        9.47      3.80 o 
  -4   5  28       18.57       18.20      3.83 o 
  -3   5  28       45.29       46.60      5.99 o 
  -2   5  28       62.99       70.69      5.51 o 
  -1   5  28       22.90       22.47      3.06 o 
   0   5  28      398.66      384.03      7.50 o 
   1   5  28       24.65       24.05      3.16 o 
   2   5  28       61.99       60.69      4.31 o 
   3   5  28       44.47       48.20      4.66 o 
   4   5  28       18.18       18.56      3.84 o 
   5   5  28        8.23        5.43      3.36 o 
  -5   6  28        3.67        3.69      3.84 o 
  -4   6  28       10.01       12.96      3.60 o 
  -3   6  28       31.45       34.33      4.31 o 
  -2   6  28        6.65        1.45      4.01 o 
  -1   6  28      123.23      122.73      5.91 o 
   0   6  28       64.29       64.66      5.52 o 
   1   6  28      122.03      123.18      5.51 o 
   2   6  28        7.30        9.83      2.78 o 
   3   6  28       31.75       29.05      4.08 o 
   4   6  28       10.18        7.05      5.58 o 
   5   6  28        3.75        7.83      5.01 o 
  -5   7  28        2.46        4.55      3.97 o 
  -4   7  28        2.28        6.17      3.59 o 
  -3   7  28        8.10       13.18      3.95 o 
  -2   7  28       36.82       33.60      4.63 o 
  -1   7  28       36.12       37.20      4.32 o 
   0   7  28        1.28        1.17      2.69 o 
   1   7  28       33.81       37.37      6.00 o 
   2   7  28       37.01       37.45      4.80 o 
   3   7  28        7.20        7.99      3.02 o 
   4   7  28        2.17       -1.13      3.78 o 
   5   7  28        2.57        9.59      7.37 o 
  -4   8  28       13.10       17.64      4.78 o 
  -3   8  28        0.84        3.70      4.43 o 
  -2   8  28        1.58       -2.90      3.98 o 
  -1   8  28       10.29       11.60      3.38 o 
   0   8  28       19.73       32.29      4.34 o 
   1   8  28       10.31       10.65      2.93 o 
   2   8  28        1.79        2.98      2.66 o 
   3   8  28        0.88       -0.45      2.92 o 
  -4   9  28        1.44       -2.58      3.86 o 
  -3   9  28       55.55       56.41      6.31 o 
  -2   9  28        3.76        2.72      3.94 o 
  -1   9  28       34.80       37.85      4.86 o 
   0   9  28        3.74        3.01      2.96 o 
   1   9  28       34.67       29.55      3.95 o 
   2   9  28        3.80        4.50      2.94 o 
   3   9  28       55.64       59.50      6.36 o 
  -3  10  28       24.05       17.84      5.96 o 
  -2  10  28       16.72       21.91      5.76 o 
  -1  10  28       11.12       10.77      5.43 o 
   0  10  28       20.60       27.53      4.67 o 
   1  10  28       11.09       15.34      3.64 o 
   2  10  28       16.64       13.89      3.63 o 
   3  10  28       23.66       34.15      8.79 o 
  -2  11  28       20.00       15.32      5.40 o 
  -1  11  28       18.40       18.34      4.42 o 
   0  11  28       29.79       31.83      5.02 o 
   1  11  28       18.36       23.70      4.69 o 
   2  11  28       19.47       25.40      8.12 o 
  -1  12  28       11.65       14.87      5.20 o 
   0  12  28        2.20       10.11      7.34 o 
   1  12  28       11.37       10.09      7.21 o 
   1   0  29       31.74       38.38      3.33 o 
   2   0  29        0.56        3.42      2.30 o 
   3   0  29       18.78       25.17      3.43 o 
   4   0  29        0.05        3.20      2.73 o 
   5   0  29        3.00        5.65      3.57 o 
   6   0  29       19.41       17.97      5.38 o 
  -6   1  29        4.05        7.47      5.62 o 
  -5   1  29        4.75        2.51      3.81 o 
  -4   1  29       51.18       57.39      5.49 o 
  -3   1  29       61.21       67.65      4.66 o 
  -2   1  29       96.98       94.82      7.69 o 
  -1   1  29      106.14       94.54      5.14 o 
   0   1  29       56.27       79.19      3.54 o 
   1   1  29      105.62       93.17      3.99 o 
   2   1  29       96.57       93.06      4.31 o 
   3   1  29       62.50       58.84      4.67 o 
   4   1  29       51.41       54.21      6.16 o 
   5   1  29        4.78        8.79      3.61 o 
   6   1  29        4.12        6.26      4.56 o 
  -6   2  29       11.30       12.27      8.33 o 
  -5   2  29       59.82       64.06      5.66 o 
  -4   2  29       44.65       46.66      7.27 o 
  -3   2  29      116.69      113.18      5.58 o 
  -2   2  29       34.38       41.92      3.71 o 
  -1   2  29      787.15      787.16     14.12 o 
   0   2  29      195.73      202.63      5.27 o 
   1   2  29      786.74      780.41     18.65 o 
   2   2  29       35.50       39.39      4.01 o 
   3   2  29      119.91      119.37      6.01 o 
   4   2  29       44.83       57.09      5.16 o 
   5   2  29       59.42       54.15      5.61 o 
   6   2  29       11.23       16.97      5.41 o 
  -6   3  29        1.94        2.48      4.94 o 
  -5   3  29        8.14        6.16      3.51 o 
  -4   3  29        1.06        0.85      2.66 o 
  -3   3  29       59.50       56.71      5.32 o 
  -2   3  29      123.14      145.30      5.81 o 
  -1   3  29      467.06      414.64     12.21 o 
   0   3  29      307.36      292.86      6.34 o 
   1   3  29      466.99      403.86      7.62 o 
   2   3  29      122.55      133.37      5.76 o 
   3   3  29       57.89       52.44      4.61 o 
   4   3  29        1.13       -3.51      3.51 o 
   5   3  29        7.73       13.07      3.97 o 
   6   3  29        1.89       -4.23      7.12 o 
  -5   4  29        2.17        1.19      3.28 o 
  -4   4  29        2.90        3.04      2.92 o 
  -3   4  29       28.97       41.32      4.25 o 
  -2   4  29       15.10       17.77      3.72 o 
  -1   4  29       62.25       60.78      3.99 o 
   0   4  29        8.58        5.54      2.06 o 
   1   4  29       61.15       62.22      4.10 o 
   2   4  29       13.93        6.04      3.20 o 
   3   4  29       29.61       37.70      4.22 o 
   4   4  29        3.22       -2.23      2.54 o 
   5   4  29        2.39        1.44      3.09 o 
  -5   5  29        1.64       -0.13      5.50 o 
  -4   5  29        1.87        0.31      2.91 o 
  -3   5  29        2.59        6.02      2.83 o 
  -2   5  29        1.39        4.68      2.98 o 
  -1   5  29       36.23       32.35      3.37 o 
   0   5  29        5.91       10.08      2.68 o 
   1   5  29       36.95       38.01      3.58 o 
   2   5  29        1.37       -0.01      2.25 o 
   3   5  29        2.89        2.10      2.88 o 
   4   5  29        1.79        4.53      3.07 o 
   5   5  29        1.59       -1.15      4.32 o 
  -5   6  29        2.12        3.11      3.85 o 
  -4   6  29       27.33       20.07      4.03 o 
  -3   6  29        0.33       -0.10      3.27 o 
  -2   6  29       39.68       31.06      6.12 o 
  -1   6  29       49.04       57.76      4.20 o 
   0   6  29      198.70      181.21      7.17 o 
   1   6  29       49.76       54.50      4.20 o 
   2   6  29       39.34       40.04      3.99 o 
   3   6  29        0.42       -0.59      3.21 o 
   4   6  29       26.82       30.55      4.41 o 
   5   6  29        2.17       -1.86      4.83 o 
  -5   7  29        6.12        8.95      4.13 o 
  -4   7  29        8.31        6.05      5.15 o 
  -3   7  29       40.03       37.58      5.21 o 
  -2   7  29       75.26       80.97      6.16 o 
  -1   7  29       12.89       16.12      4.26 o 
   0   7  29       34.64       34.52      4.26 o 
   1   7  29       12.05        8.01      2.88 o 
   2   7  29       75.85       89.22     10.67 o 
   3   7  29       41.17       40.06      5.44 o 
   4   7  29        8.19       10.51      3.70 o 
   5   7  29        6.42       -1.33      5.86 o 
  -4   8  29       29.12       20.67      9.05 o 
  -3   8  29       11.54       17.85      5.04 o 
  -2   8  29       45.89       45.34      6.54 o 
  -1   8  29       20.35       19.15      4.02 o 
   0   8  29        3.92        4.16      2.94 o 
   1   8  29       20.32       20.52      3.78 o 
   2   8  29       44.85       44.62      4.44 o 
   3   8  29       11.48        5.65      4.31 o 
  -4   9  29        2.69        2.78      4.16 o 
  -3   9  29       11.90       28.55      6.30 o 
  -2   9  29       23.73       18.41      8.87 o 
  -1   9  29       14.42       20.59      4.17 o 
   0   9  29       17.75       16.02      3.97 o 
   1   9  29       14.34       23.24      3.88 o 
   2   9  29       23.02       20.88      3.82 o 
   3   9  29       11.74       11.83      3.82 o 
  -3  10  29        0.41       -4.51      4.51 o 
  -2  10  29        8.36        4.87      5.10 o 
  -1  10  29       12.42       12.84      3.93 o 
   0  10  29       17.52       21.01      4.28 o 
   1  10  29       12.04        9.77      3.43 o 
   2  10  29        8.78        8.36      3.40 o 
   3  10  29        0.48        5.56      6.25 o 
  -2  11  29       14.23       18.46     12.19 o 
  -1  11  29        2.13        9.90      4.09 o 
   0  11  29       23.44       26.66      5.18 o 
   1  11  29        2.05        9.91      4.80 o 
   2  11  29       14.07       10.37      7.39 o 
   0  12  29       11.68        5.28      7.88 o 
   0   0  30        1.09       -0.57      3.44 o 
   1   0  30        0.07        2.10      2.46 o 
   2   0  30      226.90      230.44      8.08 o 
   3   0  30       16.97       14.04      3.08 o 
   4   0  30      110.29      104.30      7.27 o 
   5   0  30        1.60        1.54      3.26 o 
   6   0  30        8.84        2.25      4.36 o 
  -6   1  30        6.04        8.59      4.86 o 
  -5   1  30        6.50        6.23      7.67 o 
  -4   1  30       58.23       54.87      5.31 o 
  -3   1  30       21.78       16.15      3.16 o 
  -2   1  30      146.98      165.32      6.88 o 
  -1   1  30      121.28      118.47      4.99 o 
   0   1  30      456.93      475.83      8.97 o 
   1   1  30      120.39      121.71      5.30 o 
   2   1  30      143.59      164.51      5.31 o 
   3   1  30       21.98       23.90      4.64 o 
   4   1  30       58.51       58.29      5.35 o 
   5   1  30        6.61        7.68      4.66 o 
   6   1  30        5.95        8.83      6.70 o 
  -5   2  30        1.64        3.15      3.15 o 
  -4   2  30       12.04       13.45      3.32 o 
  -3   2  30        8.86        3.79      2.97 o 
  -2   2  30       30.47       20.65      4.41 o 
  -1   2  30      142.47      156.24      6.47 o 
   0   2  30      452.67      444.17      8.89 o 
   1   2  30      142.09      148.11      6.44 o 
   2   2  30       31.05       26.52      2.96 o 
   3   2  30        8.85        6.24      2.86 o 
   4   2  30       11.87       12.84      3.38 o 
   5   2  30        1.68       -2.95      3.17 o 
  -5   3  30        0.59        4.75      3.56 o 
  -4   3  30        3.12        5.12      3.03 o 
  -3   3  30       94.27      101.98      5.64 o 
  -2   3  30      243.71      257.83      8.76 o 
  -1   3  30      293.43      280.44      8.59 o 
   0   3  30      113.47      119.38      4.45 o 
   1   3  30      295.60      298.88      7.67 o 
   2   3  30      247.79      248.73      9.01 o 
   3   3  30       94.07       91.57      7.89 o 
   4   3  30        3.50        1.20      3.03 o 
   5   3  30        0.54       -1.87      3.12 o 
  -5   4  30        6.88        6.04      3.73 o 
  -4   4  30       30.61       45.51      4.81 o 
  -3   4  30       32.56       29.19      3.95 o 
  -2   4  30       84.42       91.78      6.75 o 
  -1   4  30       61.18       54.72      4.97 o 
   0   4  30      187.31      185.43      6.03 o 
   1   4  30       61.36       60.31      4.08 o 
   2   4  30       82.78       79.46      5.86 o 
   3   4  30       32.16       28.88      4.06 o 
   4   4  30       30.77       38.06      4.66 o 
   5   4  30        6.83        5.22      4.75 o 
  -5   5  30        8.35       12.21      4.10 o 
  -4   5  30        7.54        3.74      4.15 o 
  -3   5  30        4.77        3.44      3.20 o 
  -2   5  30       10.90       19.60      3.88 o 
  -1   5  30      140.15      146.92      5.82 o 
   0   5  30      106.26      108.85      5.88 o 
   1   5  30      140.09      124.47      6.42 o 
   2   5  30       10.50       12.15      4.78 o 
   3   5  30        4.79       12.58      3.81 o 
   4   5  30        7.51        9.50      3.45 o 
   5   5  30        8.25        7.59      4.98 o 
  -5   6  30        5.87        7.73      4.13 o 
  -4   6  30        1.84        1.05      3.14 o 
  -3   6  30       18.37       16.22      4.01 o 
  -2   6  30        7.73        2.83      3.12 o 
  -1   6  30       17.75       13.02      2.85 o 
   0   6  30      151.27      148.69      6.58 o 
   1   6  30       18.14       17.07      3.16 o 
   2   6  30        8.39       12.23      2.94 o 
   3   6  30       18.91       13.55      4.12 o 
   4   6  30        1.68        4.88      3.32 o 
   5   6  30        5.77        7.82      7.30 o 
  -4   7  30        0.75        3.34      3.98 o 
  -3   7  30       14.90       16.74      4.26 o 
  -2   7  30        6.71       11.20      3.67 o 
  -1   7  30        1.64        1.20      3.29 o 
   0   7  30        0.09        2.71      2.84 o 
   1   7  30        1.66        0.60      2.37 o 
   2   7  30        6.85        5.33      2.82 o 
   3   7  30       14.69       23.32      4.69 o 
   4   7  30        0.78        3.12      3.88 o 
  -4   8  30       16.07       21.83      5.43 o 
  -3   8  30        0.46       -3.20      3.20 o 
  -2   8  30       12.84       10.36      4.63 o 
  -1   8  30       36.71       32.59      4.37 o 
   0   8  30        5.95        1.38      3.22 o 
   1   8  30       36.18       37.35      4.21 o 
   2   8  30       13.13       17.90      3.57 o 
   3   8  30        0.49        1.68      3.82 o 
  -3   9  30       26.88       30.88      6.58 o 
  -2   9  30        2.00       -3.21      3.66 o 
  -1   9  30       54.76       56.40      5.64 o 
   0   9  30       19.17       16.82      3.98 o 
   1   9  30       54.49       50.67      4.73 o 
   2   9  30        2.03       -2.50      2.88 o 
   3   9  30       27.02       27.74      7.80 o 
  -3  10  30       26.19       21.85      9.45 o 
  -2  10  30        0.35       10.16      4.98 o 
  -1  10  30       32.88       37.98      5.25 o 
   0  10  30       12.71       16.39      4.23 o 
   1  10  30       32.75       45.46      5.49 o 
   2  10  30        0.31        3.85      5.55 o 
   3  10  30       26.38       32.68      8.93 o 
  -2  11  30        9.60       14.82      5.82 o 
  -1  11  30       59.87       64.45      6.47 o 
   0  11  30        0.00        6.25      3.87 o 
   1  11  30       59.57       55.44      7.44 o 
   2  11  30        9.25       18.72      7.46 o 
   1   0  31      228.67      234.55      6.69 o 
   2   0  31       14.67       17.93      3.12 o 
   3   0  31       40.75       40.50      4.56 o 
   4   0  31        0.83        0.22      3.38 o 
   5   0  31        8.47        6.39      3.39 o 
  -5   1  31        2.61        4.28      3.49 o 
  -4   1  31        3.17        4.07      3.06 o 
  -3   1  31       26.28       33.13      3.78 o 
  -2   1  31        9.98       11.18      3.73 o 
  -1   1  31       83.56       77.80      4.34 o 
   0   1  31      237.05      235.34      6.48 o 
   1   1  31       84.74       76.88      9.52 o 
   2   1  31       10.12       10.63      2.47 o 
   3   1  31       27.66       27.75      3.32 o 
   4   1  31        3.25        6.88      3.20 o 
   5   1  31        2.77        1.97      3.08 o 
  -5   2  31        2.56        0.86      3.49 o 
  -4   2  31       68.45       68.71      5.34 o 
  -3   2  31       75.94       77.23      5.00 o 
  -2   2  31       48.49       39.09      3.73 o 
  -1   2  31      265.26      264.77      8.26 o 
   0   2  31        3.70        8.06      2.25 o 
   1   2  31      267.54      272.02     12.51 o 
   2   2  31       49.59       38.85      3.37 o 
   3   2  31       76.82       79.06      5.34 o 
   4   2  31       68.89       69.46      7.63 o 
   5   2  31        2.79        3.93      3.56 o 
  -5   3  31        6.16        9.84      3.81 o 
  -4   3  31       16.20        9.81      4.31 o 
  -3   3  31       65.13       74.65      6.16 o 
  -2   3  31       56.86       50.67      4.88 o 
  -1   3  31      197.42      205.02      7.59 o 
   0   3  31      372.70      400.81      9.74 o 
   1   3  31      194.03      184.17      6.66 o 
   2   3  31       56.18       54.91      5.19 o 
   3   3  31       63.97       73.42      5.25 o 
   4   3  31       16.02       13.54      3.52 o 
   5   3  31        6.27        5.87      3.66 o 
  -5   4  31       14.59       12.75      5.24 o 
  -4   4  31        9.25        6.76      3.16 o 
  -3   4  31        4.57        4.62      2.91 o 
  -2   4  31       18.20       26.50      5.61 o 
  -1   4  31       59.87       60.06      5.04 o 
   0   4  31      266.73      247.66      7.03 o 
   1   4  31       60.08       60.43      5.07 o 
   2   4  31       17.28       21.38      4.10 o 
   3   4  31        5.04        6.93      3.72 o 
   4   4  31        8.89       10.47      3.60 o 
   5   4  31       14.53       15.78      6.00 o 
  -5   5  31        2.23        6.22      3.79 o 
  -4   5  31        4.40        7.50      3.41 o 
  -3   5  31        0.75        1.84      2.92 o 
  -2   5  31        1.77       -0.08      3.01 o 
  -1   5  31       58.75       63.77      5.21 o 
   0   5  31        1.41        2.66      2.63 o 
   1   5  31       60.67       67.73      4.50 o 
   2   5  31        1.82       -1.72      3.40 o 
   3   5  31        0.56        2.30      3.29 o 
   4   5  31        4.62        8.28      3.50 o 
   5   5  31        2.05        0.66      4.77 o 
  -5   6  31        5.90       -0.30      3.80 o 
  -4   6  31       14.69       14.46      4.38 o 
  -3   6  31        0.14        2.42      3.62 o 
  -2   6  31      114.27      128.44      7.95 o 
  -1   6  31        4.38        4.60      2.59 o 
   0   6  31       67.77       67.72      5.14 o 
   1   6  31        4.16        7.89      3.75 o 
   2   6  31      116.50      110.31      6.97 o 
   3   6  31        0.11       -0.72      3.27 o 
   4   6  31       14.63       15.40      4.61 o 
   5   6  31        5.96        4.85      5.19 o 
  -4   7  31        4.30        3.77      4.22 o 
  -3   7  31        6.19        3.74      3.56 o 
  -2   7  31       35.25       31.41      4.79 o 
  -1   7  31       39.09       49.98      4.94 o 
   0   7  31      221.06      207.52     10.42 o 
   1   7  31       38.57       46.44      4.36 o 
   2   7  31       35.48       38.68      4.20 o 
   3   7  31        6.42        4.66      3.71 o 
   4   7  31        4.43        0.30      6.80 o 
  -4   8  31        2.52        7.79      4.27 o 
  -3   8  31        2.35        6.16      4.06 o 
  -2   8  31       31.97       40.11      6.62 o 
  -1   8  31        7.19        9.13      3.45 o 
   0   8  31       91.06       89.21      7.25 o 
   1   8  31        7.13       10.23      3.06 o 
   2   8  31       30.72       28.48      4.05 o 
   3   8  31        2.36        4.70      4.00 o 
  -3   9  31       15.72       13.34      5.35 o 
  -2   9  31        3.02       -1.09      4.05 o 
  -1   9  31       18.71       26.70      4.61 o 
   0   9  31        3.98       11.38      3.55 o 
   1   9  31       18.43       27.41      4.56 o 
   2   9  31        2.80       -2.77      2.77 o 
   3   9  31       16.05       18.17      6.31 o 
  -3  10  31        7.25        3.07      7.28 o 
  -2  10  31       41.82       39.79      7.11 o 
  -1  10  31        5.44       11.25      5.74 o 
   0  10  31       53.22       58.10      5.92 o 
   1  10  31        5.19        7.75      3.75 o 
   2  10  31       42.59       40.36      5.80 o 
  -1  11  31        9.03       16.75      4.63 o 
   0  11  31        1.17       -1.30      6.18 o 
   1  11  31        8.85        8.79      5.21 o 
   0   0  32      146.32      139.72      7.53 o 
   1   0  32        0.02        7.15      3.53 o 
   2   0  32      291.51      277.40      7.71 o 
   3   0  32       31.43       34.10      3.97 o 
   4   0  32       13.92       10.32      3.98 o 
   5   0  32        0.12       -0.03      3.42 o 
  -5   1  32        4.67       11.20      3.92 o 
  -4   1  32        1.93        1.44      2.92 o 
  -3   1  32        9.41        6.97      2.92 o 
  -2   1  32      174.73      181.65      7.42 o 
  -1   1  32       60.16       58.53      5.20 o 
   0   1  32      114.50      125.43      6.00 o 
   1   1  32       60.72       67.24      9.18 o 
   2   1  32      176.06      188.42      6.63 o 
   3   1  32        9.62        5.57      3.18 o 
   4   1  32        2.03        0.07      3.00 o 
   5   1  32        4.70        9.78      3.79 o 
  -5   2  32       13.14        9.33      3.61 o 
  -4   2  32        4.36        2.33      2.87 o 
  -3   2  32       10.45        8.54      2.92 o 
  -2   2  32       40.15       37.00      4.39 o 
  -1   2  32       73.95       83.64     12.75 o 
   0   2  32        7.33        6.46      2.90 o 
   1   2  32       74.39       85.22      4.79 o 
   2   2  32       39.17       36.13      4.98 o 
   3   2  32       10.39       10.92      3.27 o 
   4   2  32        3.96        2.21      3.08 o 
   5   2  32       12.96        8.27      5.57 o 
  -5   3  32        1.63       -1.35      4.30 o 
  -4   3  32       22.80       19.17      3.81 o 
  -3   3  32       42.11       45.08      4.44 o 
  -2   3  32        1.28        1.77      2.89 o 
  -1   3  32       26.47       26.37      4.02 o 
   0   3  32       27.73       31.46      3.39 o 
   1   3  32       25.34       30.88      3.97 o 
   2   3  32        1.48        6.17      4.72 o 
   3   3  32       42.75       49.33      4.92 o 
   4   3  32       22.97       21.95      4.05 o 
   5   3  32        1.65       -2.71      5.94 o 
  -5   4  32       21.37       15.09      4.19 o 
  -4   4  32        3.14        4.80      3.28 o 
  -3   4  32        0.44       -0.75      3.17 o 
  -2   4  32       38.76       32.35      4.45 o 
  -1   4  32       55.42       61.15      5.18 o 
   0   4  32      391.68      378.44      8.68 o 
   1   4  32       54.39       48.72      4.94 o 
   2   4  32       38.05       43.18      5.09 o 
   3   4  32        0.50        3.81      3.38 o 
   4   4  32        3.05        2.73      3.18 o 
   5   4  32       21.62       13.23      9.43 o 
  -5   5  32        4.27       -0.54      3.41 o 
  -4   5  32        1.85        4.01      3.30 o 
  -3   5  32        4.68       -0.98      3.20 o 
  -2   5  32        0.44       -1.18      2.75 o 
  -1   5  32       56.53       45.60      4.75 o 
   0   5  32       67.71       78.91      6.62 o 
   1   5  32       56.97       62.73      4.78 o 
   2   5  32        0.34       -2.53      2.96 o 
   3   5  32        4.97       -0.81      3.30 o 
   4   5  32        2.00       -0.90      3.02 o 
   5   5  32        4.08        1.17      4.54 o 
  -4   6  32       16.70       21.23      5.06 o 
  -3   6  32       11.88       17.01      4.23 o 
  -2   6  32       64.43       66.66      8.31 o 
  -1   6  32       14.17       11.23      3.63 o 
   0   6  32       14.86       17.31      3.57 o 
   1   6  32       13.68       10.37      2.82 o 
   2   6  32       64.14       66.75      6.05 o 
   3   6  32       12.40        9.42      4.08 o 
   4   6  32       16.91       19.62      5.07 o 
  -4   7  32        0.59       -0.46      3.86 o 
  -3   7  32        5.78        7.73      4.98 o 
  -2   7  32        2.12        3.47      3.57 o 
  -1   7  32       67.25       54.89      6.70 o 
   0   7  32        2.46        6.21      3.15 o 
   1   7  32       67.47       64.69      4.83 o 
   2   7  32        2.14        8.60      3.82 o 
   3   7  32        5.41        7.01      3.93 o 
   4   7  32        0.59       -3.71      6.29 o 
  -4   8  32        2.41        3.95      4.36 o 
  -3   8  32       15.35       15.52      4.77 o 
  -2   8  32        2.47        3.12      3.80 o 
  -1   8  32        6.86        4.77      3.25 o 
   0   8  32        7.97       10.26      3.55 o 
   1   8  32        7.37        8.53      3.48 o 
   2   8  32        2.69        3.53      3.04 o 
   3   8  32       15.60       21.42      5.14 o 
   4   8  32        2.33       -1.58      6.57 o 
  -3   9  32       23.35       36.73     10.02 o 
  -2   9  32        0.27       -3.20      3.96 o 
  -1   9  32       45.18       36.39      5.07 o 
   0   9  32        2.62        4.29      3.29 o 
   1   9  32       45.52       41.26      5.34 o 
   2   9  32        0.31       -0.57      2.96 o 
   3   9  32       23.66       17.60      8.45 o 
  -2  10  32        1.43        0.63      4.19 o 
  -1  10  32        7.67        5.48      3.68 o 
   0  10  32        3.67        7.11      3.69 o 
   1  10  32        7.27        9.51      4.13 o 
   2  10  32        1.38        3.42      3.91 o 
  -1  11  32        2.28       -0.31      3.71 o 
   0  11  32        4.39       -0.65      5.41 o 
   1  11  32        2.27       -1.34      4.63 o 
   1   0  33      168.51      183.05      7.25 o 
   2   0  33       12.16       18.16      3.28 o 
   3   0  33       92.44       85.51      5.34 o 
   4   0  33        1.58        2.23      3.09 o 
   5   0  33        5.21        4.80      4.48 o 
  -5   1  33        5.09        2.32      4.13 o 
  -4   1  33        0.00        1.87      2.69 o 
  -3   1  33        8.23        7.53      2.70 o 
  -2   1  33        1.23       -1.81      2.48 o 
  -1   1  33       68.41       81.45      5.50 o 
   0   1  33        6.85       21.33      3.56 o 
   1   1  33       71.24       70.40      5.17 o 
   2   1  33        1.20        0.65      2.84 o 
   3   1  33        9.06       13.81      3.47 o 
   4   1  33        0.00        6.06      3.34 o 
   5   1  33        5.01        5.78      4.16 o 
  -5   2  33        4.70        7.42      3.65 o 
  -4   2  33       18.74       22.61      3.98 o 
  -3   2  33       26.43       23.18      3.55 o 
  -2   2  33       33.88       35.44      5.99 o 
  -1   2  33       31.85       24.54      3.76 o 
   0   2  33       23.14       24.66      3.72 o 
   1   2  33       30.21       36.36      3.79 o 
   2   2  33       34.71       36.12      4.83 o 
   3   2  33       27.50       27.31      3.96 o 
   4   2  33       19.19       19.29      4.01 o 
   5   2  33        4.52       11.50      5.29 o 
  -5   3  33        3.39        4.48      3.70 o 
  -4   3  33        4.38        5.68      3.18 o 
  -3   3  33      124.70      141.71      7.79 o 
  -2   3  33       14.71       10.41      4.64 o 
  -1   3  33       97.10      105.93      6.24 o 
   0   3  33        2.09       -1.70      4.38 o 
   1   3  33       97.11       93.77      5.11 o 
   2   3  33       14.48       11.36      4.27 o 
   3   3  33      122.79      131.44      8.05 o 
   4   3  33        4.33       12.45      3.72 o 
   5   3  33        3.62       14.92      5.68 o 
  -5   4  33        2.21       11.48      4.14 o 
  -4   4  33        7.48        8.85      4.75 o 
  -3   4  33       25.33       37.34      5.15 o 
  -2   4  33        7.88       12.43      3.64 o 
  -1   4  33       26.76       33.08      4.43 o 
   0   4  33       21.89       23.20      3.41 o 
   1   4  33       27.06       33.16      4.43 o 
   2   4  33        8.53        5.97      4.37 o 
   3   4  33       24.98       26.07      4.82 o 
   4   4  33        7.22        7.88      3.45 o 
   5   4  33        2.34        0.50      4.63 o 
  -5   5  33        7.33        3.96      3.79 o 
  -4   5  33        1.69        0.34      3.50 o 
  -3   5  33        1.41       -0.40      3.34 o 
  -2   5  33        6.26        1.97      3.53 o 
  -1   5  33       40.55       41.86      4.68 o 
   0   5  33       11.29        5.62      2.96 o 
   1   5  33       39.70       39.41      4.69 o 
   2   5  33        6.61        9.14      3.60 o 
   3   5  33        1.69       -3.29      3.29 o 
   4   5  33        1.81        1.65      3.95 o 
   5   5  33        7.01        3.51      4.86 o 
  -4   6  33        4.99        8.18      4.12 o 
  -3   6  33        1.51        2.05      3.66 o 
  -2   6  33        2.85        1.56      3.19 o 
  -1   6  33       10.83        9.94      6.64 o 
   0   6  33       25.95       29.65      6.55 o 
   1   6  33       10.79       16.26      3.24 o 
   2   6  33        3.08        6.85      3.72 o 
   3   6  33        1.46        7.81      3.82 o 
   4   6  33        5.14       -5.93      5.93 o 
  -4   7  33       27.69       28.40      5.68 o 
  -3   7  33       12.12       13.50      5.98 o 
  -2   7  33       55.77       66.62      6.23 o 
  -1   7  33        1.96        6.34      4.02 o 
   0   7  33       12.26       16.03      3.76 o 
   1   7  33        1.67        2.57      2.85 o 
   2   7  33       56.63       52.14      5.91 o 
   3   7  33       12.40       14.12      4.57 o 
   4   7  33       27.91       23.99      9.50 o 
  -3   8  33        6.54       15.18      4.63 o 
  -2   8  33       30.19       23.66      6.31 o 
  -1   8  33        7.16        1.31      4.60 o 
   0   8  33        2.07        3.34      3.15 o 
   1   8  33        7.17        3.70      3.19 o 
   2   8  33       30.21       24.64      6.10 o 
   3   8  33        6.57       11.46      7.29 o 
  -3   9  33        1.48        5.11      4.72 o 
  -2   9  33       10.51        0.15      4.54 o 
  -1   9  33       15.24        7.25      4.54 o 
   0   9  33        6.09       12.29      4.01 o 
   1   9  33       15.48       10.33      3.79 o 
   2   9  33        9.91        4.44      3.86 o 
   3   9  33        1.53        1.51      6.73 o 
  -2  10  33       18.59       18.56      6.04 o 
  -1  10  33       13.45       10.46      5.04 o 
   0  10  33        9.87       10.29      4.11 o 
   1  10  33       13.26       13.61      5.36 o 
   2  10  33       18.99       21.48      6.27 o 
   0  11  33        0.01       -4.05      8.90 o 
   0   0  34       39.85       43.28      8.01 o 
   1   0  34      109.40      102.18      6.03 o 
   2   0  34       16.43       18.87      3.25 o 
   3   0  34        9.03       11.21      3.60 o 
   4   0  34        4.96        6.72      3.56 o 
   5   0  34        2.80        0.97      4.15 o 
  -5   1  34        9.30       11.94      6.38 o 
  -4   1  34        5.14        2.63      2.75 o 
  -3   1  34       38.15       42.18      3.98 o 
  -2   1  34       43.53       44.01      4.25 o 
  -1   1  34       31.49       30.64      4.29 o 
   0   1  34        9.61       17.93      4.69 o 
   1   1  34       31.45       29.71      4.18 o 
   2   1  34       45.19       42.47      4.81 o 
   3   1  34       38.51       40.24      5.03 o 
   4   1  34        5.58        5.84      7.69 o 
   5   1  34        9.42        6.49      4.45 o 
  -5   2  34        1.27        0.31      4.82 o 
  -4   2  34       33.17       43.94      6.93 o 
  -3   2  34       38.56       26.57      3.85 o 
  -2   2  34       64.94       72.08      7.18 o 
  -1   2  34      166.63      165.10      7.19 o 
   0   2  34       31.27       34.15      4.15 o 
   1   2  34      165.93      159.88      7.05 o 
   2   2  34       64.16       66.08      5.89 o 
   3   2  34       38.15       39.21      4.55 o 
   4   2  34       33.39       42.82      5.12 o 
   5   2  34        1.33       -1.36      4.84 o 
  -5   3  34        6.65        5.99      3.77 o 
  -4   3  34       12.47       18.61      3.96 o 
  -3   3  34        3.20        3.21      3.19 o 
  -2   3  34       11.61       23.12      4.19 o 
  -1   3  34       75.60       76.89      5.58 o 
   0   3  34        4.10        0.34      2.71 o 
   1   3  34       76.96       75.15      4.83 o 
   2   3  34       11.28       13.46      4.37 o 
   3   3  34        2.95       -2.04      3.36 o 
   4   3  34       12.43       19.22      4.17 o 
   5   3  34        6.48        7.24      5.39 o 
  -5   4  34        6.56        4.15      4.61 o 
  -4   4  34        1.10        5.78      3.73 o 
  -3   4  34       33.01       38.92      5.25 o 
  -2   4  34       11.17       11.18      3.62 o 
  -1   4  34       38.44       39.79      6.35 o 
   0   4  34      202.59      207.44      6.68 o 
   1   4  34       39.19       36.15      4.60 o 
   2   4  34       11.80       15.80      4.17 o 
   3   4  34       33.67       37.83      5.42 o 
   4   4  34        1.12        0.02      3.19 o 
   5   4  34        6.59       -0.35      4.48 o 
  -4   5  34        2.21        2.82      3.87 o 
  -3   5  34        9.05       10.38      3.96 o 
  -2   5  34       10.68        8.17      3.48 o 
  -1   5  34        5.92       12.94      4.66 o 
   0   5  34        1.00        5.54      3.07 o 
   1   5  34        5.93        8.08      3.50 o 
   2   5  34       10.38       12.08      3.97 o 
   3   5  34        9.56        5.02      3.83 o 
   4   5  34        2.15        5.92      8.19 o 
  -4   6  34       46.41       51.25      7.17 o 
  -3   6  34        7.08        6.40      3.97 o 
  -2   6  34        6.86       12.83      4.24 o 
  -1   6  34       33.68       46.70     10.12 o 
   0   6  34        2.33       -1.19      2.61 o 
   1   6  34       33.75       25.04      5.46 o 
   2   6  34        7.17       13.20      4.04 o 
   3   6  34        7.19        5.68      3.93 o 
   4   6  34       45.91       42.82     10.46 o 
  -4   7  34        1.37        4.99      4.42 o 
  -3   7  34       45.79       42.41      5.78 o 
  -2   7  34        3.58        1.72      6.73 o 
  -1   7  34       16.32       14.30      4.69 o 
   0   7  34       16.22       22.28      4.86 o 
   1   7  34       16.79       10.49      3.92 o 
   2   7  34        3.57        8.44      3.89 o 
   3   7  34       46.45       58.93      6.64 o 
   4   7  34        1.36        4.07      7.37 o 
  -3   8  34       11.44        5.60      5.67 o 
  -2   8  34        0.12       -1.14      9.61 o 
  -1   8  34        5.94        1.96      4.09 o 
   0   8  34       10.58        8.35      3.28 o 
   1   8  34        5.84       13.48      3.73 o 
   2   8  34        0.12       -2.57      3.73 o 
   3   8  34       11.86       11.74     10.56 o 
  -2   9  34        1.74        5.88      4.70 o 
  -1   9  34       18.44       16.99      5.40 o 
   0   9  34        5.74        6.28      3.63 o 
   1   9  34       18.29       16.52      4.26 o 
   2   9  34        1.85       -4.64      4.64 o 
  -1  10  34       11.82        7.59      4.76 o 
   0  10  34        7.61       10.99      4.05 o 
   1  10  34       11.35       10.91      4.66 o 
   2  10  34        9.03       19.34      8.63 o 
   1   0  35        0.96        2.30      2.99 o 
   2   0  35       29.48       28.15      4.41 o 
   3   0  35       20.61       13.80      3.34 o 
   4   0  35        2.47        2.42      3.32 o 
   5   0  35        4.68        6.53      5.68 o 
  -5   1  35       14.30       15.53      9.71 o 
  -4   1  35        7.32        6.73      3.07 o 
  -3   1  35       55.99       66.29      5.18 o 
  -2   1  35       15.94       14.16      4.19 o 
  -1   1  35       22.60       29.95      4.21 o 
   0   1  35       23.48       21.44      4.81 o 
   1   1  35       23.54       25.18      4.04 o 
   2   1  35       15.82       10.55      3.60 o 
   3   1  35       55.38       55.92      5.85 o 
   4   1  35        7.18        9.31      4.12 o 
   5   1  35       14.48       18.98      5.99 o 
  -5   2  35        6.53        5.76      4.60 o 
  -4   2  35       15.89       21.92      6.36 o 
  -3   2  35        5.11        3.36      4.16 o 
  -2   2  35       20.90       13.47      3.75 o 
  -1   2  35       37.81       42.26      4.81 o 
   0   2  35      180.24      159.29      8.91 o 
   1   2  35       39.04       45.14      4.21 o 
   2   2  35       20.83       15.49      4.04 o 
   3   2  35        4.79        6.37      3.80 o 
   4   2  35       16.18       25.15      4.54 o 
   5   2  35        6.42       10.62      7.36 o 
  -5   3  35        1.43       -0.23      3.50 o 
  -4   3  35       17.20       16.87      4.43 o 
  -3   3  35       10.69       14.92      3.97 o 
  -2   3  35       29.83       29.20      4.46 o 
  -1   3  35      194.75      170.19      7.41 o 
   0   3  35        9.70       18.05      3.75 o 
   1   3  35      194.60      180.27     11.96 o 
   2   3  35       29.76       28.40      4.82 o 
   3   3  35       10.95       10.53      4.20 o 
   4   3  35       17.15       18.23      5.16 o 
   5   3  35        1.29        1.33      4.76 o 
  -4   4  35        3.59        1.19      3.74 o 
  -3   4  35        2.79        3.05      3.62 o 
  -2   4  35       16.29       10.96      4.30 o 
  -1   4  35        2.30        1.29      3.07 o 
   0   4  35       42.27       39.33      4.51 o 
   1   4  35        2.38       -1.05      2.82 o 
   2   4  35       16.95       12.57      4.02 o 
   3   4  35        2.89        0.64      4.79 o 
   4   4  35        3.68       -0.71      3.97 o 
  -4   5  35       16.29       12.21      4.66 o 
  -3   5  35        2.58        4.74      3.97 o 
  -2   5  35       32.45       29.78      4.63 o 
  -1   5  35       16.78       10.74      5.29 o 
   0   5  35       17.73        9.37      3.26 o 
   1   5  35       17.01       12.09      6.63 o 
   2   5  35       32.93       27.19      6.64 o 
   3   5  35        2.58        4.52      3.95 o 
   4   5  35       16.74       12.31      7.42 o 
  -4   6  35        9.16       11.54      4.81 o 
  -3   6  35        0.99       -0.72      3.45 o 
  -2   6  35       20.09       22.63      4.50 o 
  -1   6  35       11.00       13.06      9.53 o 
   0   6  35       61.90       63.58      5.49 o 
   1   6  35       10.98        2.42      5.30 o 
   2   6  35       20.57       15.44      4.22 o 
   3   6  35        0.99       -0.42      5.94 o 
   4   6  35        8.96       19.75      8.77 o 
  -3   7  35        2.07        6.18      4.30 o 
  -2   7  35        9.36       16.10      5.28 o 
  -1   7  35        2.24       -3.62      4.75 o 
   0   7  35       95.07       93.35      6.87 o 
   1   7  35        2.39        7.11      4.09 o 
   2   7  35        9.18        8.55      3.99 o 
   3   7  35        2.25        4.59      5.13 o 
  -3   8  35        7.62        4.31      6.16 o 
  -2   8  35        0.67       -3.45      5.38 o 
  -1   8  35        8.05        5.39      4.83 o 
   0   8  35        0.68        3.27      3.33 o 
   1   8  35        8.18        8.45      3.68 o 
   2   8  35        0.68       -3.60      3.60 o 
   3   8  35        7.76        3.75      7.37 o 
  -2   9  35        1.24       -1.92      4.36 o 
  -1   9  35        2.30        7.00      4.79 o 
   0   9  35        0.57       -1.18      3.03 o 
   1   9  35        2.32        1.51      3.23 o 
   2   9  35        1.43       -3.28      6.10 o 
  -1  10  35        6.90        9.15      5.39 o 
   0  10  35        0.00        2.68      3.67 o 
   1  10  35        6.89        1.91      7.61 o 
   0   0  36      113.93       99.92     10.83 o 
   1   0  36       61.53       72.17      5.64 o 
   2   0  36        3.01        1.89      3.22 o 
   3   0  36        8.17        8.17      3.19 o 
   4   0  36       12.72       15.57      4.09 o 
   5   0  36        5.46        8.55      5.00 o 
  -5   1  36        3.90       10.28      4.72 o 
  -4   1  36        8.68       15.18      4.05 o 
  -3   1  36        0.65        4.81      2.98 o 
  -2   1  36        7.40        8.15      3.55 o 
  -1   1  36       66.22       78.64      5.87 o 
   0   1  36       69.33       67.63      6.80 o 
   1   1  36       66.30       63.56      5.45 o 
   2   1  36        7.59        3.99      3.73 o 
   3   1  36        0.68        2.98      4.34 o 
   4   1  36        8.55       13.40      4.44 o 
   5   1  36        3.90       -1.26      4.13 o 
  -5   2  36        0.86       -1.28      4.48 o 
  -4   2  36       34.84       28.70      6.12 o 
  -3   2  36       23.44       26.96      4.78 o 
  -2   2  36       61.66       51.97      5.36 o 
  -1   2  36       34.93       40.49      4.91 o 
   0   2  36      141.22      130.34      8.49 o 
   1   2  36       34.81       38.24      4.64 o 
   2   2  36       61.06       60.37      9.57 o 
   3   2  36       23.25       28.96      5.19 o 
   4   2  36       35.43       40.38      5.36 o 
   5   2  36        0.82        2.06      4.99 o 
  -4   3  36       19.96       22.02      4.93 o 
  -3   3  36       22.66       17.62      4.40 o 
  -2   3  36       22.24       33.40      4.74 o 
  -1   3  36       13.35       21.92      4.91 o 
   0   3  36       75.49       88.96     25.88 o 
   1   3  36       13.13       18.67      4.16 o 
   2   3  36       22.52       25.09      4.50 o 
   3   3  36       22.51       19.38      6.29 o 
   4   3  36       20.19       20.69      5.42 o 
  -4   4  36        1.69       -3.97      4.26 o 
  -3   4  36       21.63       22.37      6.81 o 
  -2   4  36       33.83       36.76      4.86 o 
  -1   4  36        9.83       12.57      3.85 o 
   0   4  36       27.82       23.09      5.19 o 
   1   4  36        9.52        9.80      4.29 o 
   2   4  36       33.87       43.68      6.06 o 
   3   4  36       22.22       25.13      5.08 o 
   4   4  36        1.47        5.65      7.07 o 
  -4   5  36        4.01       -0.29      3.85 o 
  -3   5  36       13.65       11.59      4.59 o 
  -2   5  36        3.99        3.28      3.35 o 
  -1   5  36        9.15       16.38      3.97 o 
   0   5  36        3.75       -2.03      3.24 o 
   1   5  36        9.28       10.75      4.48 o 
   2   5  36        3.92        3.89      5.52 o 
   3   5  36       14.20        5.24      5.35 o 
   4   5  36        3.95        1.44      6.98 o 
  -4   6  36        1.70        1.31      7.57 o 
  -3   6  36        5.25        8.62      4.85 o 
  -2   6  36        9.37       11.65      4.73 o 
  -1   6  36       17.33       21.70      5.23 o 
   0   6  36       13.83       19.22      4.02 o 
   1   6  36       16.95       15.67      8.65 o 
   2   6  36        9.08       13.50      4.43 o 
   3   6  36        5.38        3.78      4.04 o 
   4   6  36        1.61       -2.61      6.64 o 
  -3   7  36       23.84       24.53      5.17 o 
  -2   7  36       29.71       27.64      6.32 o 
  -1   7  36       19.55       18.51      5.26 o 
   0   7  36       29.35       31.45      4.77 o 
   1   7  36       19.32       14.67      4.88 o 
   2   7  36       29.76       33.97      7.10 o 
   3   7  36       23.88       34.86      7.45 o 
  -3   8  36       17.29       15.17      6.16 o 
  -2   8  36       34.23       32.34      6.52 o 
  -1   8  36       40.34       50.04      7.23 o 
   0   8  36        3.15       11.05      3.80 o 
   1   8  36       40.97       43.92      5.94 o 
   2   8  36       34.89       42.41      6.08 o 
   3   8  36       17.64        8.83      7.71 o 
  -2   9  36        2.69       -1.60      4.73 o 
  -1   9  36        0.63       -0.70      7.43 o 
   0   9  36       11.56        9.52      3.79 o 
   1   9  36        0.61        7.37      3.55 o 
   2   9  36        2.57        3.34      7.16 o 
   0  10  36        0.73       -1.83      4.15 o 
   1   0  37       30.15       49.12      5.81 o 
   2   0  37        5.65        6.02      3.62 o 
   3   0  37        7.33        9.14      3.33 o 
   4   0  37        0.04        1.72      3.22 o 
  -4   1  37       10.43       14.36      4.15 o 
  -3   1  37       21.06       23.49      3.97 o 
  -2   1  37       68.39       68.94      6.00 o 
  -1   1  37      125.22      139.23      7.27 o 
   0   1  37       16.02       33.05     11.94 o 
   1   1  37      125.36      119.38      9.13 o 
   2   1  37       68.41       81.06     11.09 o 
   3   1  37       21.09       22.90      6.08 o 
   4   1  37       10.43        9.00      4.34 o 
  -4   2  37       11.06        9.95      4.35 o 
  -3   2  37       39.72       42.77      5.40 o 
  -2   2  37       34.01       30.55      4.12 o 
  -1   2  37       17.43       26.80      6.32 o 
   0   2  37       18.72       21.44      5.10 o 
   1   2  37       16.93       16.84      3.95 o 
   2   2  37       33.68       37.81      5.27 o 
   3   2  37       40.18       44.30      6.15 o 
   4   2  37       10.95        8.03      4.85 o 
  -4   3  37        7.49       11.41      4.28 o 
  -3   3  37        4.83        1.70      6.21 o 
  -2   3  37        7.73        6.55      3.54 o 
  -1   3  37       12.36       23.15      5.36 o 
   0   3  37       35.00       27.76      6.48 o 
   1   3  37       12.96       19.07      5.02 o 
   2   3  37        7.96       10.61      3.94 o 
   3   3  37        4.40        8.41      4.28 o 
   4   3  37        7.49       -0.96      7.21 o 
  -4   4  37       10.10        9.54      5.55 o 
  -3   4  37        1.10        3.73      4.79 o 
  -2   4  37       19.70       22.18      4.49 o 
  -1   4  37       14.36        4.92      3.34 o 
   0   4  37        1.43       -3.44      3.44 o 
   1   4  37       14.57       13.93      4.71 o 
   2   4  37       20.02       15.37      4.12 o 
   3   4  37        1.05        3.46      4.11 o 
   4   4  37       10.27        5.38      7.26 o 
  -4   5  37       23.29       15.00      4.95 o 
  -3   5  37        1.45        3.20      3.91 o 
  -2   5  37        6.78       10.22      3.97 o 
  -1   5  37        6.75        3.13      3.44 o 
   0   5  37        9.14        4.05      5.95 o 
   1   5  37        6.41        0.90      3.77 o 
   2   5  37        7.07        6.41      4.15 o 
   3   5  37        1.49        0.95      3.99 o 
   4   5  37       23.42        9.15      7.69 o 
  -3   6  37       14.96       13.94      5.51 o 
  -2   6  37       20.09       22.98      4.80 o 
  -1   6  37        7.88       -2.22      3.71 o 
   0   6  37       29.73       32.22      8.35 o 
   1   6  37        7.88        7.20      4.44 o 
   2   6  37       19.84       22.63      4.81 o 
   3   6  37       14.98       14.95      5.86 o 
  -3   7  37       24.93       31.57      5.73 o 
  -2   7  37       12.58       15.42      8.78 o 
  -1   7  37       27.84       37.79      6.55 o 
   0   7  37       56.86       53.10      5.73 o 
   1   7  37       28.12       31.18      6.29 o 
   2   7  37       12.54       10.05      4.23 o 
   3   7  37       25.17       31.13      9.64 o 
  -2   8  37        8.51       -2.95      4.26 o 
  -1   8  37       46.13       55.02      7.60 o 
   0   8  37        5.69        7.90      3.67 o 
   1   8  37       45.99       43.74      7.00 o 
   2   8  37        8.72        7.23      7.62 o 
  -1   9  37        2.03       -0.52      5.15 o 
   0   9  37        7.23        5.36      3.88 o 
   1   9  37        1.96        5.89      4.48 o 
   0   0  38       40.86       27.01      8.03 o 
   1   0  38        2.62        7.61      3.44 o 
   2   0  38       43.14       43.43      5.39 o 
   3   0  38        0.93        2.39      5.36 o 
   4   0  38       53.00       63.64      6.37 o 
  -4   1  38       10.84       12.99      4.08 o 
  -3   1  38       16.14       21.99      4.02 o 
  -2   1  38       91.11      105.05      7.01 o 
  -1   1  38        7.27        7.22      4.25 o 
   0   1  38       45.37       40.00      6.01 o 
   1   1  38        7.17       10.85      3.64 o 
   2   1  38       91.96      105.03      6.88 o 
   3   1  38       16.03       25.67      5.91 o 
   4   1  38       11.07        9.43      5.36 o 
  -4   2  38        3.59        9.96      4.29 o 
  -3   2  38        1.15        0.58      3.18 o 
  -2   2  38        3.49        1.60      3.49 o 
  -1   2  38       43.55       28.34     13.32 o 
   0   2  38       26.53       23.51      5.29 o 
   1   2  38       43.57       41.72      9.65 o 
   2   2  38        3.84        2.00      4.31 o 
   3   2  38        1.20        0.05      3.77 o 
   4   2  38        3.55        8.06      7.94 o 
  -4   3  38        2.32        4.89      4.18 o 
  -3   3  38        0.35       -3.00      3.14 o 
  -2   3  38        4.03        3.87      3.49 o 
  -1   3  38        5.76        2.09      3.79 o 
   0   3  38       11.04        6.10      4.17 o 
   1   3  38        5.83        9.41      4.66 o 
   2   3  38        3.98        2.60      3.71 o 
   3   3  38        0.40       -0.68      3.88 o 
   4   3  38        2.36       -0.41      6.59 o 
  -4   4  38       12.83       17.01      4.88 o 
  -3   4  38        3.13        4.78      3.92 o 
  -2   4  38       10.44       19.18      4.62 o 
  -1   4  38        1.96       -2.49      3.92 o 
   0   4  38       38.14       30.85      8.40 o 
   1   4  38        2.19       -3.12      3.57 o 
   2   4  38        9.96        2.78      3.66 o 
   3   4  38        3.24       -1.73      3.79 o 
   4   4  38       12.47       20.74      9.61 o 
  -4   5  38        0.70       -0.77      5.14 o 
  -3   5  38        4.32       10.68      4.32 o 
  -2   5  38        4.46        4.42      3.52 o 
  -1   5  38        1.73       -0.82      3.37 o 
   0   5  38       13.33       13.59      6.48 o 
   1   5  38        1.70        0.83      4.04 o 
   2   5  38        4.45       10.53      4.07 o 
   3   5  38        4.50        3.22      4.22 o 
   4   5  38        0.70        1.49      7.76 o 
  -3   6  38        5.01        8.58      4.40 o 
  -2   6  38       11.73       16.48      4.50 o 
  -1   6  38        3.91        0.05      3.86 o 
   0   6  38        5.42       10.23      6.50 o 
   1   6  38        4.32        1.85      4.41 o 
   2   6  38       12.04       15.77      4.62 o 
   3   6  38        5.35        4.78      5.52 o 
  -3   7  38       10.07        9.09      6.73 o 
  -2   7  38        4.80       13.98      5.45 o 
  -1   7  38       42.32       36.48      6.78 o 
   0   7  38       17.61        1.60      6.34 o 
   1   7  38       42.14       36.32      6.57 o 
   2   7  38        4.68        9.08      8.18 o 
   3   7  38        9.87       13.00      8.54 o 
  -2   8  38       10.59       14.89      5.91 o 
  -1   8  38       37.21       48.64      7.34 o 
   0   8  38        7.10        6.81      4.76 o 
   1   8  38       37.06       44.76      7.00 o 
   2   8  38       10.46       12.79      8.03 o 
  -1   9  38        2.98        5.50      4.82 o 
   0   9  38        4.57        6.48      4.76 o 
   1   9  38        2.83       14.72      8.19 o 
   1   0  39       15.11       26.31      5.37 o 
   2   0  39       11.61       17.71      4.58 o 
   3   0  39        4.50        2.86      5.17 o 
   4   0  39        1.91        2.54      4.13 o 
  -4   1  39        9.29        9.90     10.83 o 
  -3   1  39       23.90       33.42      5.38 o 
  -2   1  39        9.37       11.50      3.92 o 
  -1   1  39        8.85        7.85      4.59 o 
   0   1  39        0.28        0.52      3.80 o 
   1   1  39        8.01        9.88      3.81 o 
   2   1  39        9.48       13.18      4.12 o 
   3   1  39       23.37       30.55      8.19 o 
   4   1  39        9.41       10.85      7.74 o 
  -4   2  39        0.11       -4.16      4.16 o 
  -3   2  39        1.46        0.73      3.02 o 
  -2   2  39       19.70       12.89      4.12 o 
  -1   2  39       46.11       50.23     10.08 o 
   0   2  39       14.91        9.40      4.67 o 
   1   2  39       46.53       48.17      8.48 o 
   2   2  39       19.57       24.92      7.08 o 
   3   2  39        1.53        6.05      5.02 o 
   4   2  39        0.09        2.17      7.83 o 
  -4   3  39        4.22       -0.37      4.03 o 
  -3   3  39        5.75        4.52      3.72 o 
  -2   3  39        8.47        3.96      6.36 o 
  -1   3  39       54.88       53.57      6.97 o 
   0   3  39        0.36        6.16      8.39 o 
   1   3  39       54.49       63.02     12.87 o 
   2   3  39        8.57        9.18      4.06 o 
   3   3  39        5.27        3.60      4.32 o 
   4   3  39        4.14        7.51      8.12 o 
  -4   4  39        0.35        4.43      4.18 o 
  -3   4  39        0.73       -4.57      4.57 o 
  -2   4  39        3.37        5.90      3.66 o 
  -1   4  39        2.57        4.89      4.39 o 
   0   4  39        0.04       -0.09      5.74 o 
   1   4  39        2.56        1.97      4.08 o 
   2   4  39        3.57        6.91      3.94 o 
   3   4  39        0.72       -3.33      6.97 o 
   4   4  39        0.35       14.49      8.79 o 
  -3   5  39        6.21        6.00      4.04 o 
  -2   5  39        5.46        9.45      4.11 o 
  -1   5  39        0.47        4.17      6.27 o 
   0   5  39        1.19        2.01      5.79 o 
   1   5  39        0.53       -1.02      4.33 o 
   2   5  39        5.52        5.13      4.21 o 
   3   5  39        6.41        0.01      5.01 o 
  -3   6  39        2.94        7.93      4.50 o 
  -2   6  39        6.24        2.24      3.95 o 
  -1   6  39        4.59        3.72      4.23 o 
   0   6  39        1.18        1.24      6.77 o 
   1   6  39        4.60        0.56      3.99 o 
   2   6  39        6.05        7.56      5.07 o 
   3   6  39        2.98       -5.68      5.93 o 
  -2   7  39       26.26       16.00      5.70 o 
  -1   7  39       11.99       18.28      5.38 o 
   0   7  39       15.79       14.78      7.74 o 
   1   7  39       11.96       11.59      5.08 o 
   2   7  39       27.17       20.21      8.42 o 
  -1   8  39        0.69       -4.71      4.71 o 
   0   8  39       12.89        7.00      7.48 o 
   1   8  39        0.66       -1.01      8.15 o 
   0   0  40        9.74       11.42      6.71 o 
   1   0  40        0.27       -1.94      4.47 o 
   2   0  40       10.63        6.47      3.66 o 
   3   0  40       15.83        5.78      5.40 o 
   4   0  40       14.48        0.87      7.90 o 
  -4   1  40        8.16        3.95      7.12 o 
  -3   1  40       25.15       25.38      5.18 o 
  -2   1  40       13.87       17.15      4.59 o 
  -1   1  40        0.72        7.91      4.53 o 
   0   1  40        6.32        7.90      4.48 o 
   1   1  40        0.74       -2.46      4.93 o 
   2   1  40       13.88       15.31      5.64 o 
   3   1  40       25.15       43.72      7.90 o 
   4   1  40        8.28       28.86      9.77 o 
  -4   2  40       14.14       19.89      7.82 o 
  -3   2  40        0.26        2.40      4.11 o 
  -2   2  40       58.49       58.79      6.16 o 
  -1   2  40       34.05       38.27     10.02 o 
   0   2  40       22.12       29.22      5.69 o 
   1   2  40       34.40       41.54      6.38 o 
   2   2  40       57.11       48.95      7.25 o 
   3   2  40        0.26       -4.63      5.95 o 
   4   2  40       13.82        3.20      8.03 o 
  -4   3  40        2.08        4.08      4.37 o 
  -3   3  40        5.51        3.15      3.81 o 
  -2   3  40        9.80        1.68      4.76 o 
  -1   3  40        5.73       11.30      5.14 o 
   0   3  40       11.68        9.54      4.72 o 
   1   3  40        5.54        6.47      4.40 o 
   2   3  40        9.77       12.08      4.36 o 
   3   3  40        5.43        2.78      4.24 o 
   4   3  40        2.06       -4.28      5.68 o 
  -3   4  40        4.48       11.70      4.41 o 
  -2   4  40       10.69       12.54      5.32 o 
  -1   4  40       18.29       16.79      5.39 o 
   0   4  40        3.32        2.20      6.06 o 
   1   4  40       18.03       10.49      6.13 o 
   2   4  40       10.53       19.16      4.71 o 
   3   4  40        4.46        5.95      8.35 o 
  -3   5  40        2.50        1.86      4.04 o 
  -2   5  40       12.81       23.85      4.98 o 
  -1   5  40        0.00       -5.01      5.01 o 
   0   5  40       15.64        2.29      6.41 o 
   1   5  40        0.00        7.81      4.34 o 
   2   5  40       12.76        8.55      5.48 o 
   3   5  40        2.59       -0.37      6.82 o 
  -3   6  40       28.34       42.27      6.72 o 
  -2   6  40        1.14       -2.51      3.75 o 
  -1   6  40       15.38       20.00      8.26 o 
   0   6  40        1.65        1.81      6.39 o 
   1   6  40       15.86        8.43      5.27 o 
   2   6  40        1.26        8.63      5.96 o 
   3   6  40       29.05       19.16      9.48 o 
  -2   7  40       11.55       17.08     10.01 o 
  -1   7  40        0.18       -2.29      3.97 o 
   0   7  40        0.26        7.58      7.26 o 
   1   7  40        0.18       -4.24      4.34 o 
   2   7  40       11.76        5.13      6.96 o 
  -1   8  40        8.00       14.08      5.55 o 
   0   8  40        0.08        2.77      7.07 o 
   1   8  40        7.67       14.46      8.22 o 
   1   0  41       11.38       21.40      7.94 o 
   2   0  41        8.99        1.17      3.64 o 
   3   0  41        0.03        3.88      6.77 o 
   4   0  41        1.99        5.77      8.12 o 
  -4   1  41        6.97        2.43      7.21 o 
  -3   1  41        8.96        6.35      4.25 o 
  -2   1  41       15.66       14.36      4.15 o 
  -1   1  41        0.63       -3.50      3.50 o 
   0   1  41        8.22       15.55      5.43 o 
   1   1  41        0.47        0.76      4.23 o 
   2   1  41       15.78       20.84      6.13 o 
   3   1  41        8.59       13.36      5.84 o 
   4   1  41        6.87        4.99      8.08 o 
  -3   2  41        9.49        8.52      4.34 o 
  -2   2  41       10.00        9.71      5.82 o 
  -1   2  41        1.57        7.63      4.50 o 
   0   2  41        0.48       -1.54      4.10 o 
   1   2  41        1.57        0.87      4.25 o 
   2   2  41        9.92        8.76      5.17 o 
   3   2  41        9.43        7.68      5.50 o 
  -3   3  41       18.92       16.36      4.83 o 
  -2   3  41        0.26        2.16      4.50 o 
  -1   3  41       22.15       22.08      5.87 o 
   0   3  41        4.75        0.83      4.06 o 
   1   3  41       21.68       21.38      7.94 o 
   2   3  41        0.32        0.80      3.87 o 
   3   3  41       18.54       19.18      5.46 o 
  -3   4  41        7.24        9.86      4.40 o 
  -2   4  41        2.82       -4.55      4.55 o 
  -1   4  41        3.62        4.01      4.55 o 
   0   4  41        0.11       -4.67      4.67 o 
   1   4  41        3.64        4.23      6.52 o 
   2   4  41        2.76        3.53      4.69 o 
   3   4  41        7.24        2.59      5.37 o 
  -3   5  41        3.47        6.42      4.43 o 
  -2   5  41       11.26       10.75      5.36 o 
  -1   5  41        5.99        9.11      7.07 o 
   0   5  41        7.05       17.35      7.58 o 
   1   5  41        6.14       11.68      5.26 o 
   2   5  41       11.28       20.80      6.15 o 
   3   5  41        3.49        6.64      7.30 o 
  -2   6  41        3.15       -0.51      4.43 o 
  -1   6  41       15.39       13.37      8.01 o 
   0   6  41        2.46       -2.22      5.58 o 
   1   6  41       15.41        7.98      4.98 o 
   2   6  41        3.28        3.43      7.19 o 
  -1   7  41        7.21        5.61      7.23 o 
   0   7  41       12.19       18.36      8.63 o 
   1   7  41        7.16       -1.76      4.40 o 
   0   0  42        6.96        5.47      6.27 o 
   1   0  42        1.00        1.97      4.29 o 
   2   0  42        3.24        2.22      7.10 o 
   3   0  42       16.13       23.14      7.77 o 
  -3   1  42        2.49       10.20      4.60 o 
  -2   1  42        2.34        1.63      3.92 o 
  -1   1  42        6.32        4.37      4.31 o 
   0   1  42        1.76       -1.73      3.94 o 
   1   1  42        6.39       -3.27      4.04 o 
   2   1  42        2.33       -0.27      4.48 o 
   3   1  42        2.50        8.87      5.75 o 
  -3   2  42        4.54        6.72      4.48 o 
  -2   2  42       13.79       18.67      5.79 o 
  -1   2  42        7.09       -0.58      4.17 o 
   0   2  42        7.57        7.93      4.74 o 
   1   2  42        7.09       -2.22      5.56 o 
   2   2  42       14.28       17.62      5.99 o 
   3   2  42        4.64        3.78      5.61 o 
  -3   3  42        2.29       -0.20      5.46 o 
  -2   3  42       12.38        8.26      6.74 o 
  -1   3  42       10.94       15.07      5.61 o 
   0   3  42        0.29       -0.28      6.83 o 
   1   3  42       10.78       11.76      7.37 o 
   2   3  42       12.39        8.71      5.13 o 
   3   3  42        2.26        1.44      5.61 o 
  -3   4  42        8.45        9.80      4.51 o 
  -2   4  42        9.21        7.80      5.44 o 
  -1   4  42        1.89       -3.13      4.41 o 
   0   4  42       12.94        8.81      6.93 o 
   1   4  42        1.84        2.91      6.68 o 
   2   4  42        8.75        2.37      4.88 o 
   3   4  42        8.45        1.90      7.42 o 
  -2   5  42        3.77        8.30      8.47 o 
  -1   5  42        0.69       -5.42      5.58 o 
   0   5  42       16.19       10.39      7.35 o 
   1   5  42        0.74       -0.14      6.52 o 
   2   5  42        3.78        5.03     10.20 o 
  -2   6  42       13.49       10.76      5.30 o 
  -1   6  42       27.95       22.34      8.47 o 
   0   6  42        0.91       -1.21      6.55 o 
   1   6  42       28.25       26.21      9.15 o 
   2   6  42       13.56       10.67      7.78 o 
  -1   7  42        0.70        6.93      7.51 o 
   0   7  42       10.15       15.84      8.49 o 
   1   7  42        0.67       -6.02      6.29 o 
   1   0  43        0.28        1.91      7.62 o 
   2   0  43       31.32       44.16      5.95 o 
   3   0  43        7.25        2.00      5.46 o 
  -3   1  43        8.14        4.81      4.65 o 
  -2   1  43       12.81        6.55      5.05 o 
  -1   1  43        6.10        9.18      5.14 o 
   0   1  43        9.09        2.65      5.37 o 
   1   1  43        5.62        7.61      4.80 o 
   2   1  43       12.71        2.65      6.68 o 
   3   1  43        8.11       15.91      8.83 o 
  -3   2  43        0.72       -2.53      4.90 o 
  -2   2  43        5.80        4.83      5.12 o 
  -1   2  43        9.35       -0.21      4.70 o 
   0   2  43        1.76        7.65      5.90 o 
   1   2  43        9.32        6.18      6.77 o 
   2   2  43        5.87       15.51      9.12 o 
   3   2  43        0.71       12.70      8.67 o 
  -3   3  43        5.78       15.04      7.59 o 
  -2   3  43        8.83       10.03      5.49 o 
  -1   3  43        4.04        1.37      4.88 o 
   0   3  43       26.39       31.55      9.88 o 
   1   3  43        3.97        1.42      6.77 o 
   2   3  43        9.01        5.51     10.77 o 
   3   3  43        5.88       13.21      8.51 o 
  -2   4  43        1.31       -1.25      8.99 o 
  -1   4  43        4.77        3.20      4.90 o 
   0   4  43        0.15       -5.68      5.68 o 
   1   4  43        4.82        3.84      6.50 o 
   2   4  43        1.26       -4.53      4.53 o 
  -2   5  43        1.55        1.99      5.20 o 
  -1   5  43        4.08       16.18      8.38 o 
   0   5  43       30.06       17.81      8.47 o 
   1   5  43        4.11        8.22      7.03 o 
   2   5  43        1.54       -2.08      7.48 o 
  -1   6  43        3.65        3.78      6.77 o 
   0   6  43        4.88       -4.83      6.20 o 
   1   6  43        3.66        5.22      7.71 o 
   0   0  44        1.53        7.14      7.19 o 
   1   0  44        7.20       11.11      5.41 o 
   2   0  44        0.01       -1.83      4.63 o 
   3   0  44        0.13        8.72      8.08 o 
  -3   1  44       15.43       33.39     10.83 o 
  -2   1  44        2.09        1.75      5.12 o 
  -1   1  44        2.40       -0.12      4.58 o 
   0   1  44        0.11        4.09      4.53 o 
   1   1  44        2.39        2.62      4.56 o 
   2   1  44        2.10        4.83      7.71 o 
   3   1  44       15.39       38.17     11.12 o 
  -2   2  44        5.01        4.00      6.13 o 
  -1   2  44        0.18       -4.46      4.46 o 
   0   2  44        0.27        0.60      4.59 o 
   1   2  44        0.20        5.13      6.06 o 
   2   2  44        4.65        8.66      5.21 o 
  -2   3  44        1.78        1.87      5.35 o 
  -1   3  44        4.13        0.36      6.24 o 
   0   3  44        0.84       -2.27      6.77 o 
   1   3  44        4.12        5.04      6.66 o 
   2   3  44        1.75        2.41      4.78 o 
  -2   4  44       18.89       21.77      6.87 o 
  -1   4  44        2.50        1.61      7.52 o 
   0   4  44        6.76        5.29      6.77 o 
   1   4  44        2.39        2.79      7.07 o 
   2   4  44       19.07       23.18      8.57 o 
  -1   5  44        3.45        3.02      6.93 o 
   0   5  44        3.86       13.96      7.39 o 
   1   5  44        3.37        6.16      7.42 o 
   0   6  44        1.32       -2.29      6.57 o 
   1   0  45        1.37       -0.18      4.90 o 
   2   0  45        1.06        0.09      5.01 o 
  -2   1  45        0.86        3.27      5.44 o 
  -1   1  45        3.98        5.69      5.44 o 
   0   1  45        5.09       -4.65      4.65 o 
   1   1  45        3.67        6.34      6.61 o 
   2   1  45        0.88        1.67      7.30 o 
  -2   2  45        9.01       11.31      8.07 o 
  -1   2  45        1.02        3.34      7.23 o 
   0   2  45       22.22       26.90      6.70 o 
   1   2  45        1.00       -0.39      6.59 o 
   2   2  45        8.95       15.22      9.04 o 
  -2   3  45       11.43        9.06      5.79 o 
  -1   3  45        7.43        7.79      7.47 o 
   0   3  45        0.00       12.52      7.69 o 
   1   3  45        7.65        7.96      7.32 o 
   2   3  45       11.17       16.66      5.98 o 
  -1   4  45        0.38       -5.88      5.88 o 
   0   4  45        1.79        1.51      6.93 o 
   1   4  45        0.39        1.53      7.19 o 
   0   5  45       11.02        1.53      7.03 o 
   0   0  46        0.38       -0.46      6.73 o 
   1   0  46        0.07       -0.86      8.65 o 
   2   0  46        0.32       -4.92      6.16 o 
  -2   1  46        8.34       -0.65      7.13 o 
  -1   1  46       12.73       16.72      6.15 o 
   0   1  46        0.07       -6.38      8.32 o 
   1   1  46       12.73       11.89      5.48 o 
   2   1  46        8.37        3.52      7.21 o 
  -2   2  46        8.04        7.35      8.06 o 
  -1   2  46        8.43       11.06      5.52 o 
   0   2  46        4.45       -2.87      4.63 o 
   1   2  46        8.30        2.20      7.74 o 
  -1   3  46       15.65       21.07      6.57 o 
   0   3  46        0.36       -2.38      6.84 o 
   1   3  46       15.63       10.67      8.56 o 
   0   4  46        2.06        1.26      6.71 o 
   1   0  47        0.56       -4.80      4.80 o 
  -1   1  47        3.32        1.02      5.39 o 
   0   1  47        3.98        6.16      5.42 o 
   1   1  47        3.28       16.18      6.14 o 
  -1   2  47        1.04        3.57      5.57 o 
   0   2  47        4.51       11.47      5.96 o 
   1   2  47        1.07        2.86      7.69 o 
   0   3  47       11.22       17.07      8.65 o 
   0   0  48        7.12        6.80      8.22 o 
                                                 
